# Supplementary material for: Important role of endogenous microbial symbionts of fish gills in the challenging but highly biodiverse Amazonian blackwaters
Source: Nat Commun. 2023 Jul 6;14:3903. doi: 10.1038/s41467-023-39461-x (PMC10326040; doi:10.1038/s41467-023-39461-x)
Supplement: Supplementary file 4 — Source Data [file 41467_2023_39461_MOESM4_ESM.xlsx]

## Sheet: Figure 1
Figure 1: Differential gene expression (DGE) analyses on transcripts from genes involved in ionoregulation processes, between black- and non-blackwater (clear- and whitewater) specimens (dual-RNASeq dataset).
COLUMN	DESCRIPTION
Gene	Name of the host gene
Water type X Sample	Name of the sample in its water type
The values represent abundance of the transcripts in TPM.
Figure 1: Mesonauta festivus
Gene	Water type X Sample
	Black_1	Black_6	Black_10	Black_12	Black_13	Clear_2	Clear_7	Clear_9	White_3	White_4	White_5	White_8	White_11	White_14	White_15
Gap_junction_protein_(GJB2)	13.4389	14.6057	19.2679	28.7157	9.07352	2.43954	4.03535	6.49098	6.05914	3.80823	4.79627	5.06362	6.60911	6.17876	9.37968
Claudin_8_(CLDN8)	30.8041	34.9631	38.0914	35.3068	29.2717	11.6143	13.0884	6.519	9.44087	8.45697	22.189	18.4459	21.2573	28.9515	11.3194
Solute_carrier:_Zinc_efflux_transporter_(SLC30A8)	15.7981	1.51859	12.9397	57.6485	1.46271	0.836021	1.0107	0.556575	0	0.782731	0	0	0.57765	0	1.58638
Solute_carrier:_Sodium/Calcium_exchanger_(SLC8A1)	37.7431	12.1088	42.2226	64.0597	42.0475	6.70756	16.0329	11.2513	11.1954	8.29802	13.0308	14.385	15.4781	33.332	31.719
Calcium/Sodium/Potassium_channel_(TRPM2)	9.78212	5.9756	13.5411	19.8234	17.4094	2.23291	4.17118	4.64998	5.53809	3.93122	7.25788	5.85196	7.37781	5.45694	3.51884
Calcium_influx_transporter_(TRPV5)	198.685	82.8555	183.802	515.618	165.077	33.806	58.1834	25.093	16.2003	17.9193	36.947	27.1569	46.7122	65.4083	56.1945
Calcium_ATPase_(ATP2C1)	52.3377	33.6998	55.7176	95.1683	33.2231	12.32	18.0495	31.9226	24.5681	17.8046	24.87	19.3666	30.9758	23.1203	33.5834
Sodium/Hydrogen_exchanger_(SLC9A3R2)	5.22935	7.35142	11.3183	10.156	3.19584	0.78018	0.049097	1.94658	0.848564	0.724731	1.71378	1.72867	2.24864	0	1.92758
Sodium/Hydrogen_exchanger_(SLC9A3)	34.6549	83.0392	44.3175	38.5093	43.5182	16.5513	21.6533	13.8989	20.9833	14.1727	30.8588	22.1335	17.3565	17.3715	16.7692
Sodium/Hydrogen_exchanger_(NHX2)	28.8599	30.1406	31.0019	76.8138	12.9829	4.35251	7.53589	13.5475	4.40336	4.67196	10.1507	11.4523	18.1535	6.01732	12.3585
Figure 1: Serrasalmus rhombeus
Gene	Water type X Sample
	Black_1	Black_6	Black_12	Black_13	Clear_7	Clear_2	Clear_9	White_3	White_4	White_5	White_8	White_11	White_14	White_15
Calcium_ATPase_(ATP2B4)	0	0	0	0	0	6.44102	0	8.02557	0	2.58068	0	0	9.34319	0
Potassium:sodium/calcium_exchanger_(SLC24A4A)	5.06629	12.5112	12.0352	6.42329	7.86554	1.03865	3.15779	0.532585	0.604589	3.58595	0.455418	2.3949	0.686356	0.636997
ATP-sensitive_potassium_channel_(KCNJ1)	95.0196	149.845	140.559	128.727	107.579	49.3859	60.634	34.7063	55.7564	82.7827	45.3767	149.44	74.8555	56.5592
Figure 1: Triportheus albus
Gene	Water type X Sample
	Black_1	Black_6	Black_12	Black_13	Clear_2	Clear_7	Clear_9	White_3	White_4	White_5	White_8	White_11	White_14	White_15
Voltage-gated_calcium_channel_(CACNA1C)	0	0	0	0	0.453601	1.43348	0.379089	0	0	2.06532	1.09798	3.08213	0.493589	0
Solute_carrier:_Glucose_transporter_(SLC2A4)	1.79155	0.382179	0.712524	1.31013	4.96554	0.866823	0.38946	1.96264	3.08754	6.10815	2.85573	4.36128	2.70801	1.81522
Gap_junction_channel_(GJB10)	7.01332	0.882215	1.69038	7.98052	11.5386	3.7905	3.44571	18.0118	20.6834	15.9389	1.28769	10.0318	13.4806	7.53189
Solute_carrier:_Glutamate/Sodium_symporter_(SLC1A2B)	51.4686	30.0134	84.4782	88.541	26.0252	33.8548	3.49005	14.252	11.958	7.31707	12.6294	23.9407	31.4045	36.9139
Solute_carrier:_Organic_anions_transport_(SLCO2B1)	16.2248	12.6255	28.6651	12.6472	3.12337	7.04657	0.321873	2.68923	4.58555	1.00772	0.460543	12.6091	6.56366	9.47595
Solute_carrier:_Amino_acid_transmembrane_transporter_(SLC38A3A)	21.171	5.42488	55.0003	15.134	3.59756	7.67988	0	1.18611	2.52825	2.91784	3.07273	4.81297	4.85605	5.85252
Solute_carrier:_Calcium_channel_(TRPV6)	130.858	7.57457	353.193	68.4899	24.9165	12.4396	1.36409	1.96742	9.53998	2.98329	8.50464	28.476	6.06393	13.345
Solute_carrier:_Sodium/Bicarbonate_symporter_(SLC4A4B)	1.01648	0.341357	2.63926	1.79808	0	0.146606	0.380494	0	0.073694	0	0.038696	0	0	0.163302
Potassium_channel_(KCNJ1)	5.88106	2.44557	15.999	0.213241	0.546248	0	0	0.522547	0.266834	0	0	0	0	0.295544
Mitogen-activated_protein_kinase_10_(MAPK10)	0.934402	0.267136	2.97867	0.650262	0.051609	0.161543	0	0.04983	0.050565	0	0	0	0	0.112585
Integrin_(ITGA6A)	0.558798	0.454879	1.64383	1.01079	0.044735	0	0	0	0	0	0	0	0	0
Figure 1: Cichla spp.
Gene	Water type X Sample
	Black_1	Black_6	Black_10	Black_12	Black_13	Clear_2	Clear_7	Clear_9	White_3	White_4	White_5	White_8	White_11
Mitogen-activated_protein_kinase_10_(MAPK14A)	3.35055	0	15.519	0	10.3942	21.934	5.1325	34.1092	10.1	0	31.9067	46.7946	0
Chloride_channel_(CLNC2)	1.45358	2.51991	1.54697	1.5095	1.91042	0.696193	0.466708	0	0	0	0.79113	0	1.21948
Mitogen-activated_protein_kinase_8_(MAPK8)	0	2.82511	0.535688	1.03027	0	0	0.065415	0.850282	0	0	0.10583	0	0
Gap_junction_protein_(GJA4)	1.34416	8.47099	1.17396	3.38752	3.61671	0.774627	0.515805	0	0.531702	0	0.46959	0	0.90451
Integrin_(ITGA10)	366.366	420.537	278.28	660.761	103.497	25.0126	115.881	95.231	75.2829	27.3704	67.8031	58.032	555.343

## Sheet: Figure 2 & S5
Figure 2: Bray-Curtis distance-based redundancy analyses (dbRDA) on the gill bacterial community samples of each host species (16S rRNA dataset).
Suppl. Fig. 5: Bray-Curtis distance-based redundancy analyses (dbRDA) on the gill bacterial (16S rRNA) community samples.
COLUMN	DESCRIPTION
Sample	Name of the sample
Species	Name of the host species
Water_type	Water type where the sample we collected
CAP1	Constrained Analysis of Principal Coordinates dimension 1
CAP2	Constrained Analysis of Principal Coordinates dimension 2
Figure 2a + Figure S5a						Figure 2b + Figure S5b						Figure 2c + Figure S5c						Figure 2d + Figure S5d
Sample	Species	Water_type	CAP1	CAP2		Sample	Species	Water_type	CAP1	CAP2		Sample	Species	Water_type	CAP1	CAP2		Sample	Species	Water_type	CAP1	CAP2
Site1.B1	Flag_cichlid	Black_water	-0.133081	-0.361615		Site1.T1	Peacock_bass	Black_water	0.0690187	-0.375117		Site1.S1	Sardine	Black_water	-0.177623	0.293847		Site1.P1	Black_piranha	Black_water	0.00782493	-0.264984
Site1.B10	Flag_cichlid	Black_water	-0.574282	-0.0543369		Site1.T2	Peacock_bass	Black_water	0.219676	-0.276793		Site1.S10	Sardine	Black_water	0.00962832	0.142303		Site1.P10	Black_piranha	Black_water	-0.03995	-0.243541
Site1.B11	Flag_cichlid	Black_water	-0.170959	-0.0252377		Site1.T3	Peacock_bass	Black_water	0.691161	-0.158869		Site1.S11	Sardine	Black_water	0.0717033	0.192445		Site1.P11	Black_piranha	Black_water	-0.0242277	-0.230862
Site1.B12	Flag_cichlid	Black_water	-0.121497	-0.0935445		Site1.T4	Peacock_bass	Black_water	-0.380887	-0.630134		Site1.S12	Sardine	Black_water	-0.126911	-0.461179		Site1.P12	Black_piranha	Black_water	0.0252984	-0.27402
Site1.B13	Flag_cichlid	Black_water	-0.173099	0.15542		Site2.T1	Peacock_bass	Clear_water	0.607051	-0.188856		Site1.S13	Sardine	Black_water	-0.419317	-0.348986		Site1.P13	Black_piranha	Black_water	0.00632001	-0.185438
Site1.B14	Flag_cichlid	Black_water	-0.413828	-0.0279084		Site2.T10	Peacock_bass	Clear_water	0.614814	-0.530519		Site1.S14	Sardine	Black_water	-0.553809	-0.535613		Site1.P14	Black_piranha	Black_water	-0.00723228	0.00782867
Site1.B15	Flag_cichlid	Black_water	-0.152228	0.0460543		Site2.T11	Peacock_bass	Clear_water	0.585671	-0.383632		Site1.S15	Sardine	Black_water	-0.544017	-0.522087		Site1.P15	Black_piranha	Black_water	0.487411	-0.0764414
Site1.B16	Flag_cichlid	Black_water	-0.0471455	-0.282707		Site2.T12	Peacock_bass	Clear_water	0.503013	-0.427974		Site1.S16	Sardine	Black_water	-0.392377	-0.477326		Site1.P16	Black_piranha	Black_water	-0.00555103	-0.247655
Site1.B17	Flag_cichlid	Black_water	-0.0026231	-0.350343		Site2.T13	Peacock_bass	Clear_water	0.762402	-0.034646		Site1.S17	Sardine	Black_water	-0.547895	-0.587218		Site1.P17	Black_piranha	Black_water	0.111261	0.328205
Site1.B18	Flag_cichlid	Black_water	0.122327	-0.503624		Site2.T14	Peacock_bass	Clear_water	0.936006	-0.0652558		Site1.S18	Sardine	Black_water	-0.523565	-0.178901		Site1.P19	Black_piranha	Black_water	0.0275172	0.479497
Site1.B19	Flag_cichlid	Black_water	-0.18325	-0.313131		Site2.T15	Peacock_bass	Clear_water	0.575819	-0.0729077		Site1.S19	Sardine	Black_water	-0.0312573	0.149069		Site1.P2	Black_piranha	Black_water	-0.00208339	-0.265939
Site1.B2	Flag_cichlid	Black_water	-0.546969	-0.243701		Site2.T16	Peacock_bass	Clear_water	0.746823	-0.413089		Site1.S2	Sardine	Black_water	-0.483331	-0.215403		Site1.P20	Black_piranha	Black_water	0.0203693	0.550917
Site1.B20	Flag_cichlid	Black_water	-0.287619	-0.290692		Site2.T17	Peacock_bass	Clear_water	0.202871	-0.759913		Site1.S20	Sardine	Black_water	0.113939	0.217852		Site1.P3	Black_piranha	Black_water	0.00280326	-0.297478
Site1.B3	Flag_cichlid	Black_water	-0.731164	-0.209605		Site2.T18	Peacock_bass	Clear_water	0.363887	-0.552832		Site1.S3	Sardine	Black_water	-0.436885	-0.00766273		Site1.P4	Black_piranha	Black_water	0.0751338	-0.256179
Site1.B4	Flag_cichlid	Black_water	-0.508355	-0.280619		Site2.T19	Peacock_bass	Clear_water	0.212028	-0.94072		Site1.S4	Sardine	Black_water	-0.5254	-0.273712		Site1.P5	Black_piranha	Black_water	0.0977421	0.0573154
Site1.B5	Flag_cichlid	Black_water	-0.527763	-0.239227		Site2.T2	Peacock_bass	Clear_water	0.815592	-0.189669		Site1.S5	Sardine	Black_water	-0.544415	-0.269748		Site1.P6	Black_piranha	Black_water	0.0264651	-0.0773533
Site1.B6	Flag_cichlid	Black_water	-0.30168	-0.280124		Site2.T3	Peacock_bass	Clear_water	0.714188	-0.108348		Site1.S7	Sardine	Black_water	-0.606282	-0.104052		Site1.P7	Black_piranha	Black_water	0.0814681	0.0774569
Site1.B7	Flag_cichlid	Black_water	-0.303957	-0.413364		Site2.T4	Peacock_bass	Clear_water	0.867874	-0.29116		Site1.S8	Sardine	Black_water	-0.613863	-0.21238		Site1.P8	Black_piranha	Black_water	0.0791174	0.043235
Site1.B8	Flag_cichlid	Black_water	-0.0791011	0.00625822		Site2.T5	Peacock_bass	Clear_water	0.583304	-0.149784		Site1.S9	Sardine	Black_water	0.0883795	0.267568		Site1.P9	Black_piranha	Black_water	0.076393	-0.235825
Site1.B9	Flag_cichlid	Black_water	-0.253631	-0.107114		Site2.T6	Peacock_bass	Clear_water	0.45222	-0.20976		Site2.S1	Sardine	Clear_water	-0.955159	-1.01475		Site2.P1	Black_piranha	Clear_water	0.0381402	-0.326529
Site2.B1	Flag_cichlid	Clear_water	-0.145955	0.472253		Site2.T7	Peacock_bass	Clear_water	0.488751	-0.202219		Site2.S2	Sardine	Clear_water	-0.470793	-0.212178		Site2.P10	Black_piranha	Clear_water	-0.119011	0.00831368
Site2.B10	Flag_cichlid	Clear_water	-0.0504599	0.403176		Site2.T8	Peacock_bass	Clear_water	0.573657	-0.153123		Site2.S3	Sardine	Clear_water	-0.719219	-0.699097		Site2.P11	Black_piranha	Clear_water	-0.0626807	-0.347424
Site2.B11	Flag_cichlid	Clear_water	-0.0941198	0.378039		Site2.T9	Peacock_bass	Clear_water	0.563261	0.301617		Site2.S4	Sardine	Clear_water	-0.762044	-0.802775		Site2.P12	Black_piranha	Clear_water	-0.336359	-0.37374
Site2.B12	Flag_cichlid	Clear_water	0.174726	1.10057		Site3.T1	Peacock_bass	White_water	-1.05026	-1.26415		Site2.S5	Sardine	Clear_water	-0.899435	-1.00925		Site2.P13	Black_piranha	Clear_water	-0.451954	-0.526326
Site2.B13	Flag_cichlid	Clear_water	0.384255	0.400556		Site3.T10	Peacock_bass	White_water	-1.79646	-1.88417		Site2.S6	Sardine	Clear_water	-0.964267	-1.22346		Site2.P14	Black_piranha	Clear_water	-0.26806	-0.435802
Site2.B14	Flag_cichlid	Clear_water	0.818638	1.96178		Site3.T11	Peacock_bass	White_water	-1.63192	-1.93836		Site2.S7	Sardine	Clear_water	-0.804243	-0.869112		Site2.P15	Black_piranha	Clear_water	0.0587033	-0.0335537
Site2.B15	Flag_cichlid	Clear_water	0.801644	1.99119		Site3.T12	Peacock_bass	White_water	-1.45435	-1.62494		Site2.S8	Sardine	Clear_water	-0.69558	-0.607187		Site2.P16	Black_piranha	Clear_water	-0.232562	-0.189226
Site2.B16	Flag_cichlid	Clear_water	0.872648	1.88468		Site3.T13	Peacock_bass	White_water	-1.48103	-1.75416		Site2.S9	Sardine	Clear_water	-0.829688	-0.904422		Site2.P17	Black_piranha	Clear_water	0.0897012	-0.251849
Site2.B17	Flag_cichlid	Clear_water	0.843038	1.868		Site3.T14	Peacock_bass	White_water	-1.6717	-1.88247		Site3.S1	Sardine	White_water	0.152459	0.160771		Site2.P2	Black_piranha	Clear_water	-0.0180232	-0.254763
Site2.B18	Flag_cichlid	Clear_water	0.743876	1.69199		Site3.T15	Peacock_bass	White_water	-1.62845	-1.92559		Site3.S10	Sardine	White_water	0.313946	-0.0985018		Site2.P3	Black_piranha	Clear_water	0.030007	-0.217669
Site2.B19	Flag_cichlid	Clear_water	-0.327837	-0.283903		Site3.T16	Peacock_bass	White_water	-1.55267	-1.92722		Site3.S11	Sardine	White_water	0.171078	0.156468		Site2.P4	Black_piranha	Clear_water	0.756355	0.406518
Site2.B2	Flag_cichlid	Clear_water	-0.0758886	0.428376		Site3.T17	Peacock_bass	White_water	-0.999836	-1.11254		Site3.S12	Sardine	White_water	0.290435	-0.0875804		Site2.P5	Black_piranha	Clear_water	0.15861	0.354849
Site2.B20	Flag_cichlid	Clear_water	-0.2112	-0.149007		Site3.T18	Peacock_bass	White_water	-0.910181	-1.66382		Site3.S13	Sardine	White_water	0.225236	-0.316549		Site2.P6	Black_piranha	Clear_water	-0.00419698	-0.168455
Site2.B3	Flag_cichlid	Clear_water	0.128949	0.94004		Site3.T19	Peacock_bass	White_water	-1.39972	-1.19593		Site3.S14	Sardine	White_water	0.356529	-0.323212		Site2.P7	Black_piranha	Clear_water	0.178337	-0.291965
Site2.B4	Flag_cichlid	Clear_water	-0.0963798	0.370297		Site3.T2	Peacock_bass	White_water	-1.28437	-1.3583		Site3.S15	Sardine	White_water	0.292975	-0.300979		Site2.P8	Black_piranha	Clear_water	-0.382265	-0.370994
Site2.B5	Flag_cichlid	Clear_water	0.0927094	-0.306012		Site3.T20	Peacock_bass	White_water	-1.45223	-1.5165		Site3.S16	Sardine	White_water	-0.379849	-1.01286		Site2.P9	Black_piranha	Clear_water	-0.459823	-0.401417
Site2.B6	Flag_cichlid	Clear_water	-0.0521229	0.401397		Site3.T3	Peacock_bass	White_water	-1.34454	-1.35481		Site3.S17	Sardine	White_water	-0.1143	-0.618351		Site3.P1	Black_piranha	White_water	-0.00163586	-0.43113
Site2.B7	Flag_cichlid	Clear_water	-0.0647946	-0.195381		Site3.T4	Peacock_bass	White_water	-1.0792	-1.46392		Site3.S18	Sardine	White_water	-0.423523	-1.0904		Site3.P10	Black_piranha	White_water	-0.200588	-0.906592
Site2.B8	Flag_cichlid	Clear_water	-0.38913	-0.0178032		Site3.T5	Peacock_bass	White_water	-1.15962	-1.13206		Site3.S19	Sardine	White_water	-0.244159	-0.844726		Site3.P11	Black_piranha	White_water	-0.340128	-0.868122
Site2.B9	Flag_cichlid	Clear_water	-0.410012	0.221492		Site3.T6	Peacock_bass	White_water	-1.62899	-2.00547		Site3.S2	Sardine	White_water	0.188508	0.101037		Site3.P12	Black_piranha	White_water	-0.254282	-0.910478
Site3.B1	Flag_cichlid	White_water	-0.122183	-0.226595		Site3.T7	Peacock_bass	White_water	-1.04424	-1.60762		Site3.S20	Sardine	White_water	-0.435612	-0.95569		Site3.P13	Black_piranha	White_water	-0.162963	-0.689621
Site3.B10	Flag_cichlid	White_water	1.18034	1.94248		Site3.T8	Peacock_bass	White_water	-1.63322	-1.99958		Site3.S3	Sardine	White_water	0.200475	0.0696906		Site3.P14	Black_piranha	White_water	-0.251486	-0.895885
Site3.B11	Flag_cichlid	White_water	1.10638	2.06244		Site3.T9	Peacock_bass	White_water	-1.79666	-1.79939		Site3.S4	Sardine	White_water	0.263891	-0.0868458		Site3.P15	Black_piranha	White_water	-0.00563315	-0.926718
Site3.B12	Flag_cichlid	White_water	1.07058	1.44688		Site4.T1	Peacock_bass	White_water	-1.13619	0.776289		Site3.S5	Sardine	White_water	0.105374	0.0961286		Site3.P16	Black_piranha	White_water	-0.0997581	-0.888347
Site3.B13	Flag_cichlid	White_water	1.18356	1.78792		Site4.T10	Peacock_bass	White_water	-1.71427	-0.00989776		Site3.S6	Sardine	White_water	0.0890136	0.142419		Site3.P17	Black_piranha	White_water	-0.241404	-0.931511
Site3.B14	Flag_cichlid	White_water	1.23352	1.74891		Site4.T11	Peacock_bass	White_water	-1.47049	1.37663		Site3.S7	Sardine	White_water	0.169482	0.124726		Site3.P18	Black_piranha	White_water	-0.195201	-0.888414
Site3.B15	Flag_cichlid	White_water	1.16304	1.86748		Site4.T12	Peacock_bass	White_water	-1.84841	1.08215		Site3.S8	Sardine	White_water	0.126588	0.0284178		Site3.P19	Black_piranha	White_water	-0.309741	-0.832608
Site3.B16	Flag_cichlid	White_water	1.09594	2.11064		Site4.T13	Peacock_bass	White_water	-1.3765	1.74218		Site4.S1	Sardine	White_water	0.418235	-0.516811		Site3.P2	Black_piranha	White_water	0.049053	-0.533436
Site3.B17	Flag_cichlid	White_water	1.21684	2.07162		Site4.T14	Peacock_bass	White_water	-1.43647	1.50437		Site4.S10	Sardine	White_water	0.345048	-0.748098		Site3.P20	Black_piranha	White_water	-0.122658	-0.787657
Site3.B18	Flag_cichlid	White_water	0.66404	1.21022		Site4.T15	Peacock_bass	White_water	-1.40052	1.99815		Site4.S11	Sardine	White_water	0.48241	-0.732597		Site3.P4	Black_piranha	White_water	-0.00943889	-0.467637
Site3.B19	Flag_cichlid	White_water	1.16529	2.0621		Site4.T16	Peacock_bass	White_water	-1.62501	1.45188		Site4.S12	Sardine	White_water	0.464234	-0.652086		Site3.P5	Black_piranha	White_water	0.461572	-0.476472
Site3.B2	Flag_cichlid	White_water	0.473532	-0.132671		Site4.T18	Peacock_bass	White_water	-0.905526	1.61188		Site4.S13	Sardine	White_water	0.506493	-0.646938		Site3.P6	Black_piranha	White_water	0.532766	-0.484818
Site3.B20	Flag_cichlid	White_water	1.15849	1.71337		Site4.T2	Peacock_bass	White_water	-1.53381	1.56581		Site4.S14	Sardine	White_water	0.43021	-0.686976		Site3.P7	Black_piranha	White_water	0.0579019	-0.471017
Site3.B3	Flag_cichlid	White_water	0.344762	-0.733702		Site4.T3	Peacock_bass	White_water	-1.50696	1.91109		Site4.S15	Sardine	White_water	0.40833	-0.729291		Site3.P8	Black_piranha	White_water	0.00262875	-0.134688
Site3.B4	Flag_cichlid	White_water	0.173318	-0.52631		Site4.T4	Peacock_bass	White_water	-1.85046	1.11081		Site4.S16	Sardine	White_water	0.481327	-0.726418		Site3.P9	Black_piranha	White_water	0.302777	-0.555549
Site3.B5	Flag_cichlid	White_water	0.72803	1.06056		Site4.T5	Peacock_bass	White_water	-1.70831	1.44303		Site4.S2	Sardine	White_water	0.530083	-0.51981		Site4.P10.Preta	Black_piranha	White_water	0.423509	-1.32249
Site3.B6	Flag_cichlid	White_water	1.2202	1.80987		Site4.T6	Peacock_bass	White_water	-1.6683	1.76268		Site4.S3	Sardine	White_water	0.220562	-0.529867		Site4.P11.Preta	Black_piranha	White_water	0.479381	-1.17179
Site3.B7	Flag_cichlid	White_water	1.05009	1.68369		Site4.T7	Peacock_bass	White_water	-1.2459	1.88618		Site4.S4	Sardine	White_water	0.505797	-0.568649		Site4.P14	Black_piranha	White_water	0.470306	-1.22915
Site3.B8	Flag_cichlid	White_water	1.34047	1.89712		Site4.T8	Peacock_bass	White_water	-1.41324	2.01045		Site4.S6	Sardine	White_water	0.765521	-0.517961		Site4.P18	Black_piranha	White_water	0.55795	-1.25682
Site3.B9	Flag_cichlid	White_water	0.861511	1.87342		Site4.T9	Peacock_bass	White_water	-1.46468	1.87557		Site4.S7	Sardine	White_water	0.56817	-0.537866		Site4.P20	Black_piranha	White_water	0.262054	-1.37321
Site4.B1	Flag_cichlid	White_water	0.794119	-0.0258439		Site5.T1	Peacock_bass	White_water	-0.121986	0.358446		Site4.S8	Sardine	White_water	0.280372	-0.783604		Site4.P21	Black_piranha	White_water	0.202379	-1.43504
Site4.B10	Flag_cichlid	White_water	0.747735	-0.260467		Site5.T10	Peacock_bass	White_water	0.589366	0.047625		Site4.S9	Sardine	White_water	0.487139	-0.658908		Site4.P22.Preta	Black_piranha	White_water	0.416368	-1.43228
Site4.B11	Flag_cichlid	White_water	0.775457	-0.185768		Site5.T11	Peacock_bass	White_water	-0.158369	0.44831		Site5.S1	Sardine	White_water	2.06083	0.672256		Site4.P23.Preta	Black_piranha	White_water	0.272222	-1.32491
Site4.B12	Flag_cichlid	White_water	0.811024	-0.345359		Site5.T12	Peacock_bass	White_water	0.0206706	0.269369		Site5.S10	Sardine	White_water	2.23919	0.541057		Site4.P24.Preta	Black_piranha	White_water	0.273979	-1.26525
Site4.B13	Flag_cichlid	White_water	0.715216	-0.326593		Site5.T13	Peacock_bass	White_water	-0.0716941	0.551278		Site5.S11	Sardine	White_water	2.29202	0.793847		Site4.P25.Preta	Black_piranha	White_water	0.241336	-1.43596
Site4.B14	Flag_cichlid	White_water	0.756568	-0.448549		Site5.T14	Peacock_bass	White_water	-0.107964	0.135733		Site5.S12	Sardine	White_water	2.32703	0.751047		Site4.P26.Preta	Black_piranha	White_water	0.11691	-1.44967
Site4.B15	Flag_cichlid	White_water	0.501669	-0.340706		Site5.T15	Peacock_bass	White_water	-0.0575759	0.369186		Site5.S13	Sardine	White_water	2.27773	0.749423		Site4.P27.Preta	Black_piranha	White_water	0.141677	-1.34917
Site4.B16	Flag_cichlid	White_water	0.328798	-0.285716		Site5.T16	Peacock_bass	White_water	-0.327641	0.222721		Site5.S14	Sardine	White_water	2.33661	0.733629		Site4.P28.Preta	Black_piranha	White_water	0.197001	-1.32835
Site4.B17	Flag_cichlid	White_water	0.75235	-0.531169		Site5.T17	Peacock_bass	White_water	-0.232527	0.842963		Site5.S15	Sardine	White_water	2.22278	0.597835		Site4.P4.Preta	Black_piranha	White_water	0.40828	-1.33354
Site4.B18	Flag_cichlid	White_water	0.312668	-0.380206		Site5.T2	Peacock_bass	White_water	-0.0613373	0.651145		Site5.S16	Sardine	White_water	2.30657	0.763505		Site4.P8.Preta	Black_piranha	White_water	0.326585	-1.49885
Site4.B19	Flag_cichlid	White_water	0.815618	-0.0717101		Site5.T3	Peacock_bass	White_water	-0.129578	0.109757		Site5.S17	Sardine	White_water	2.30097	0.776151		Site5.P1	Black_piranha	White_water	-0.0127343	-0.654817
Site4.B2	Flag_cichlid	White_water	0.744213	-0.151353		Site5.T4	Peacock_bass	White_water	-0.3855	0.583871		Site5.S18	Sardine	White_water	2.3169	0.766043		Site5.P2	Black_piranha	White_water	0.0385549	-0.329338
Site4.B20	Flag_cichlid	White_water	0.860362	-0.261554		Site5.T6	Peacock_bass	White_water	-0.306172	0.497653		Site5.S19	Sardine	White_water	2.11189	0.713866		Site5.P3	Black_piranha	White_water	0.185984	0.0749716
Site4.B3	Flag_cichlid	White_water	0.974681	-0.408754		Site5.T7	Peacock_bass	White_water	-0.450827	-0.00841436		Site5.S2	Sardine	White_water	1.92976	0.679193		Site5.P4	Black_piranha	White_water	-0.0663214	-0.667571
Site4.B4	Flag_cichlid	White_water	0.454318	-0.195281		Site5.T8	Peacock_bass	White_water	-0.106909	0.740947		Site5.S20	Sardine	White_water	2.14632	0.719821		Site5.P5	Black_piranha	White_water	0.241956	0.16979
Site4.B5	Flag_cichlid	White_water	0.468229	-0.255619		Site5.T9	Peacock_bass	White_water	-0.113931	0.720775		Site5.S3	Sardine	White_water	1.78463	0.596226		Site5.P6	Black_piranha	White_water	-0.0239017	0.0449922
Site4.B6	Flag_cichlid	White_water	0.726565	-0.327228		SIte6.T1	Peacock_bass	Black_water	0.133204	-0.332742		Site5.S4	Sardine	White_water	2.26505	0.773928		Site5.P7	Black_piranha	White_water	-0.0883155	-0.00706207
Site4.B7	Flag_cichlid	White_water	0.778901	-0.303172		SIte6.T10	Peacock_bass	Black_water	0.746712	-0.253876		Site5.S5	Sardine	White_water	2.17263	0.550313		SIte6.P1	Black_piranha	Black_water	0.285598	2.05429
Site4.B8	Flag_cichlid	White_water	0.929752	-0.271812		SIte6.T12	Peacock_bass	Black_water	0.607167	-0.210696		Site5.S6	Sardine	White_water	0.931116	0.309651		SIte6.P10	Black_piranha	Black_water	0.20361	1.52969
Site4.B9	Flag_cichlid	White_water	0.713697	-0.388991		SIte6.T13	Peacock_bass	Black_water	0.601457	-0.268753		Site5.S7	Sardine	White_water	2.28071	0.70488		SIte6.P11	Black_piranha	Black_water	0.21451	1.88651
Site5.B1	Flag_cichlid	White_water	0.344976	-0.818047		SIte6.T14	Peacock_bass	Black_water	0.882581	-0.255063		Site5.S8	Sardine	White_water	2.203	0.726826		SIte6.P12	Black_piranha	Black_water	0.314026	2.0374
Site5.B10	Flag_cichlid	White_water	0.346826	-0.675568		SIte6.T15	Peacock_bass	Black_water	0.701324	-0.232245		Site5.S9	Sardine	White_water	2.3111	0.843582		SIte6.P13	Black_piranha	Black_water	0.27685	1.9267
Site5.B11	Flag_cichlid	White_water	0.232047	-0.528492		SIte6.T16	Peacock_bass	Black_water	0.959816	-0.0676392		SIte6.S1	Sardine	Black_water	-0.571472	1.81954		SIte6.P14	Black_piranha	Black_water	0.180454	1.45927
Site5.B12	Flag_cichlid	White_water	0.341111	-0.69096		SIte6.T17	Peacock_bass	Black_water	0.846977	-0.268724		SIte6.S10	Sardine	Black_water	-0.557966	1.51693		SIte6.P15	Black_piranha	Black_water	0.309416	2.11718
Site5.B13	Flag_cichlid	White_water	0.203079	-0.500688		SIte6.T18	Peacock_bass	Black_water	0.613949	-0.184288		SIte6.S11	Sardine	Black_water	-0.882915	2.33446		SIte6.P17	Black_piranha	Black_water	0.284368	1.8521
Site5.B14	Flag_cichlid	White_water	0.175125	-0.539088		SIte6.T2	Peacock_bass	Black_water	-0.278108	-0.740742		SIte6.S12	Sardine	Black_water	-0.835485	2.39663		SIte6.P18	Black_piranha	Black_water	0.338213	2.07135
Site5.B15	Flag_cichlid	White_water	0.332977	-0.683046		SIte6.T3	Peacock_bass	Black_water	0.898992	-0.127937		SIte6.S13	Sardine	Black_water	-0.800835	2.25967		SIte6.P19	Black_piranha	Black_water	0.341059	1.60147
Site5.B16	Flag_cichlid	White_water	0.260187	-0.601718		SIte6.T4	Peacock_bass	Black_water	0.864143	-0.129214		SIte6.S14	Sardine	Black_water	-0.954549	2.38051		SIte6.P2	Black_piranha	Black_water	0.287007	2.08505
Site5.B17	Flag_cichlid	White_water	0.452321	-0.576624		SIte6.T5	Peacock_bass	Black_water	0.872389	-0.230053		SIte6.S15	Sardine	Black_water	-0.815234	2.42146		SIte6.P20	Black_piranha	Black_water	0.336704	1.83206
Site5.B18	Flag_cichlid	White_water	-0.0203938	-0.471297		SIte6.T6	Peacock_bass	Black_water	0.845044	-0.0351707		SIte6.S16	Sardine	Black_water	-0.816376	2.27512		SIte6.P3	Black_piranha	Black_water	0.346185	2.22461
Site5.B19	Flag_cichlid	White_water	0.512985	-0.310773		SIte6.T7	Peacock_bass	Black_water	0.645603	-0.300234		SIte6.S17	Sardine	Black_water	-0.794388	2.42718		SIte6.P4	Black_piranha	Black_water	0.357034	2.21852
Site5.B2	Flag_cichlid	White_water	0.323966	-0.741936		SIte6.T8	Peacock_bass	Black_water	0.700629	-0.362806		SIte6.S18	Sardine	Black_water	-0.822802	2.35221		SIte6.P5	Black_piranha	Black_water	0.287687	2.04239
Site5.B20	Flag_cichlid	White_water	0.202729	-0.691324		SIte6.T9	Peacock_bass	Black_water	0.494434	-0.231577		SIte6.S19	Sardine	Black_water	-1.01217	2.30335		SIte6.P6	Black_piranha	Black_water	0.324901	2.15155
Site5.B3	Flag_cichlid	White_water	0.381233	-0.472403		Site7.T1	Peacock_bass	Clear_water	0.999565	-0.0880863		SIte6.S2	Sardine	Black_water	-0.76063	2.10903		SIte6.P7	Black_piranha	Black_water	0.312317	2.01132
Site5.B4	Flag_cichlid	White_water	0.396061	-0.676431		Site7.T10	Peacock_bass	Clear_water	0.787302	0.557789		SIte6.S20	Sardine	Black_water	-0.940346	2.32044		SIte6.P8	Black_piranha	Black_water	0.235206	1.75097
Site5.B5	Flag_cichlid	White_water	-0.481558	-0.538426		Site7.T11	Peacock_bass	Clear_water	0.961701	0.525942		SIte6.S3	Sardine	Black_water	-0.940531	2.25419		SIte6.P9	Black_piranha	Black_water	0.272713	1.74252
Site5.B6	Flag_cichlid	White_water	0.174488	-0.734775		Site7.T12	Peacock_bass	Clear_water	0.663743	0.811985		SIte6.S4	Sardine	Black_water	-0.782294	2.37705		Site7.P1	Black_piranha	Clear_water	1.10104	1.15335
Site5.B7	Flag_cichlid	White_water	0.237242	-0.619559		Site7.T14	Peacock_bass	Clear_water	0.320103	-0.224718		SIte6.S5	Sardine	Black_water	-0.872395	2.24233		Site7.P10	Black_piranha	Clear_water	-0.0463551	-0.137683
Site5.B8	Flag_cichlid	White_water	0.424139	-0.732126		Site7.T15	Peacock_bass	Clear_water	0.777766	0.525992		SIte6.S6	Sardine	Black_water	-0.765966	2.0651		Site7.P11	Black_piranha	Clear_water	0.966414	1.15549
Site5.B9	Flag_cichlid	White_water	0.320002	-0.720564		Site7.T16	Peacock_bass	Clear_water	0.716856	0.734149		SIte6.S7	Sardine	Black_water	-0.905535	2.40374		Site7.P12	Black_piranha	Clear_water	0.981051	1.23723
SIte6.B1	Flag_cichlid	Black_water	-1.25447	-0.154832		Site7.T17	Peacock_bass	Clear_water	0.791102	0.81059		SIte6.S8	Sardine	Black_water	-0.812567	2.0253		Site7.P13	Black_piranha	Clear_water	0.920532	0.637561
SIte6.B10	Flag_cichlid	Black_water	-0.683087	-0.224486		Site7.T18	Peacock_bass	Clear_water	0.683882	0.771083		SIte6.S9	Sardine	Black_water	-0.963288	2.31573		Site7.P14	Black_piranha	Clear_water	1.05434	0.760558
SIte6.B11	Flag_cichlid	Black_water	-0.941677	-0.388736		Site7.T19	Peacock_bass	Clear_water	0.321435	0.121158		Site7.S1	Sardine	Clear_water	0.054345	-0.0504954		Site7.P15	Black_piranha	Clear_water	1.02598	0.795889
SIte6.B12	Flag_cichlid	Black_water	-1.12508	-0.359328		Site7.T2	Peacock_bass	Clear_water	0.727991	0.685468		Site7.S10	Sardine	Clear_water	0.0754456	0.0750536		Site7.P16	Black_piranha	Clear_water	0.533035	0.0679892
SIte6.B13	Flag_cichlid	Black_water	-0.926612	-0.364208		Site7.T20	Peacock_bass	Clear_water	0.485207	-0.0342337		Site7.S11	Sardine	Clear_water	0.258798	0.0268789		Site7.P17	Black_piranha	Clear_water	0.9837	0.9848
SIte6.B14	Flag_cichlid	Black_water	-1.06067	-0.290423		Site7.T3	Peacock_bass	Clear_water	0.752599	0.732039		Site7.S12	Sardine	Clear_water	0.194029	-0.0216638		Site7.P18	Black_piranha	Clear_water	1.01009	0.960036
SIte6.B15	Flag_cichlid	Black_water	-0.817537	-0.383808		Site7.T4	Peacock_bass	Clear_water	0.96802	0.689743		Site7.S13	Sardine	Clear_water	0.299282	-0.108202		Site7.P19	Black_piranha	Clear_water	1.03246	1.13835
SIte6.B16	Flag_cichlid	Black_water	-1.02959	-0.366222		Site7.T5	Peacock_bass	Clear_water	0.887773	0.606356		Site7.S14	Sardine	Clear_water	0.20023	0.0358739		Site7.P2	Black_piranha	Clear_water	1.10284	1.07201
SIte6.B17	Flag_cichlid	Black_water	-0.639133	-0.329799		Site7.T6	Peacock_bass	Clear_water	0.67735	0.738791		Site7.S15	Sardine	Clear_water	0.282027	-0.0398476		Site7.P20	Black_piranha	Clear_water	0.981059	0.777885
SIte6.B18	Flag_cichlid	Black_water	-1.05169	-0.325617		Site7.T7	Peacock_bass	Clear_water	0.696882	0.743384		Site7.S16	Sardine	Clear_water	0.261087	0.0702907		Site7.P3	Black_piranha	Clear_water	1.08481	1.1713
SIte6.B19	Flag_cichlid	Black_water	-0.462061	-0.341068		Site7.T8	Peacock_bass	Clear_water	0.367699	0.138499		Site7.S17	Sardine	Clear_water	0.313396	-0.181846		Site7.P4	Black_piranha	Clear_water	1.10707	1.11968
SIte6.B2	Flag_cichlid	Black_water	-0.895169	-0.15777		Site7.T9	Peacock_bass	Clear_water	0.507655	0.435969		Site7.S18	Sardine	Clear_water	0.0345107	-0.395871		Site7.P5	Black_piranha	Clear_water	1.11406	1.0209
SIte6.B20	Flag_cichlid	Black_water	-0.473914	-0.429253		Site8.T1	Peacock_bass	White_water	-0.378575	0.994675		Site7.S19	Sardine	Clear_water	0.192785	-0.327524		Site7.P6	Black_piranha	Clear_water	1.11786	1.28875
SIte6.B3	Flag_cichlid	Black_water	-1.16085	-0.323262		Site8.T10	Peacock_bass	White_water	-0.0095882	0.916883		Site7.S2	Sardine	Clear_water	-0.183789	-0.100149		Site7.P7	Black_piranha	Clear_water	1.11078	0.949626
SIte6.B4	Flag_cichlid	Black_water	-1.40851	-0.202981		Site8.T12	Peacock_bass	White_water	-0.0790842	0.549407		Site7.S20	Sardine	Clear_water	0.388776	-0.243059		Site7.P8	Black_piranha	Clear_water	0.852637	1.05734
SIte6.B5	Flag_cichlid	Black_water	-1.2839	-0.246026		Site8.T13	Peacock_bass	White_water	-0.0576287	0.771754		Site7.S3	Sardine	Clear_water	-0.173521	-0.130124		Site7.P9	Black_piranha	Clear_water	1.0439	1.12041
SIte6.B6	Flag_cichlid	Black_water	-1.04407	-0.338324		Site8.T15	Peacock_bass	White_water	-0.00421014	0.698738		Site7.S4	Sardine	Clear_water	-0.194819	0.0325838		Site8.P1	Black_piranha	White_water	0.324575	-0.794801
SIte6.B7	Flag_cichlid	Black_water	-0.732848	-0.288492		Site8.T16	Peacock_bass	White_water	0.0863458	0.529511		Site7.S5	Sardine	Clear_water	0.0954823	-0.00335154		Site8.P10	Black_piranha	White_water	0.534637	-0.984147
SIte6.B8	Flag_cichlid	Black_water	-0.884704	-0.356167		Site8.T17	Peacock_bass	White_water	-0.369618	0.360567		Site7.S6	Sardine	Clear_water	0.101645	-0.420742		Site8.P11	Black_piranha	White_water	0.731258	-0.856798
SIte6.B9	Flag_cichlid	Black_water	-1.09057	-0.303911		Site8.T18	Peacock_bass	White_water	0.188273	0.736582		Site7.S7	Sardine	Clear_water	-0.119673	-0.245658		Site8.P12	Black_piranha	White_water	0.362456	-0.745304
Site7.B1	Flag_cichlid	Clear_water	-0.493833	-0.42459		Site8.T19	Peacock_bass	White_water	0.188056	0.183624		Site7.S8	Sardine	Clear_water	0.00561928	-0.0507281		Site8.P13	Black_piranha	White_water	0.680365	-0.906134
Site7.B10	Flag_cichlid	Clear_water	-0.18431	-0.363424		Site8.T2	Peacock_bass	White_water	0.159415	0.850287		Site7.S9	Sardine	Clear_water	-0.0307572	-0.0707101		Site8.P14	Black_piranha	White_water	0.561949	-1.09501
Site7.B11	Flag_cichlid	Clear_water	-0.752219	-0.298414		Site8.T20	Peacock_bass	White_water	-0.0485632	0.804227		Site8.S1	Sardine	White_water	0.276001	-0.172126		Site8.P15	Black_piranha	White_water	0.717593	-1.01767
Site7.B12	Flag_cichlid	Clear_water	-0.549885	-0.432462		Site8.T3	Peacock_bass	White_water	-0.687585	1.53048		Site8.S10	Sardine	White_water	0.561006	-0.124462		Site8.P16	Black_piranha	White_water	0.463126	-1.08964
Site7.B13	Flag_cichlid	Clear_water	-0.86694	-0.0270748		Site8.T4	Peacock_bass	White_water	0.353738	0.445465		Site8.S11	Sardine	White_water	0.27724	-0.577274		Site8.P17	Black_piranha	White_water	0.788513	-0.958665
Site7.B14	Flag_cichlid	Clear_water	-0.837155	-0.0399492		Site8.T5	Peacock_bass	White_water	-0.363391	1.1025		Site8.S12	Sardine	White_water	0.622543	-0.565026		Site8.P18	Black_piranha	White_water	0.465769	-0.848036
Site7.B15	Flag_cichlid	Clear_water	-0.419358	-0.0500496		Site8.T7	Peacock_bass	White_water	-0.257425	0.87143		Site8.S13	Sardine	White_water	0.786156	-0.457793		Site8.P19	Black_piranha	White_water	0.969698	-0.769243
Site7.B16	Flag_cichlid	Clear_water	-0.922533	-0.134831		Site8.T8	Peacock_bass	White_water	-0.0478385	1.06017		Site8.S14	Sardine	White_water	0.767965	-0.343742		Site8.P2	Black_piranha	White_water	0.304995	-0.864045
Site7.B17	Flag_cichlid	Clear_water	-0.8051	-0.0545099		Site8.T9	Peacock_bass	White_water	-0.0777781	1.12763		Site8.S15	Sardine	White_water	0.846683	-0.353689		Site8.P20	Black_piranha	White_water	0.773396	-0.786815
Site7.B18	Flag_cichlid	Clear_water	-1.02588	0.118048		Site11.T1	Peacock_bass	White_water	0.301039	0.13587		Site8.S16	Sardine	White_water	1.02659	-0.289323		Site8.P3	Black_piranha	White_water	0.476703	-0.683055
Site7.B19	Flag_cichlid	Clear_water	-0.934005	0.0618095		Site11.T2	Peacock_bass	White_water	-0.117747	-0.554003		Site8.S17	Sardine	White_water	0.538577	-0.651597		Site8.P4	Black_piranha	White_water	0.527194	-1.07889
Site7.B2	Flag_cichlid	Clear_water	-0.398018	-0.250147		Site11.T3	Peacock_bass	White_water	0.00599163	-0.937046		Site8.S18	Sardine	White_water	0.863921	-0.384688		Site8.P5	Black_piranha	White_water	0.345499	-0.354312
Site7.B20	Flag_cichlid	Clear_water	-0.655721	0.0672609		Site12.T1	Peacock_bass	Black_water	0.384186	-0.805507		Site8.S19	Sardine	White_water	0.617395	-0.625633		Site8.P6	Black_piranha	White_water	0.277487	-0.0988279
Site7.B3	Flag_cichlid	Clear_water	-0.105079	-0.585145		Site12.T10	Peacock_bass	Black_water	0.907901	-0.362344		Site8.S2	Sardine	White_water	0.496875	-0.16603		Site8.P7	Black_piranha	White_water	0.393427	-0.89717
Site7.B4	Flag_cichlid	Clear_water	-0.508372	-0.362624		Site12.T11	Peacock_bass	Black_water	0.80132	-0.341169		Site8.S20	Sardine	White_water	0.953478	-0.442216		Site8.P8	Black_piranha	White_water	0.619256	-0.849033
Site7.B5	Flag_cichlid	Clear_water	-0.522793	-0.489655		Site12.T12	Peacock_bass	Black_water	0.790691	-0.358897		Site8.S3	Sardine	White_water	0.522239	-0.479981		Site8.P9	Black_piranha	White_water	0.791326	-1.07668
Site7.B6	Flag_cichlid	Clear_water	-0.764933	0.0873299		Site12.T13	Peacock_bass	Black_water	0.614096	-0.103473		Site8.S4	Sardine	White_water	0.801352	-0.208049		Site11.P1	Black_piranha	White_water	-0.804445	0.116242
Site7.B7	Flag_cichlid	Clear_water	-0.587103	-0.429679		Site12.T14	Peacock_bass	Black_water	0.676598	-0.220455		Site8.S5	Sardine	White_water	0.827319	-0.368641		Site11.P10	Black_piranha	White_water	-1.10318	0.297865
Site7.B8	Flag_cichlid	Clear_water	-0.439022	-0.353973		Site12.T15	Peacock_bass	Black_water	0.76769	-0.312243		Site8.S6	Sardine	White_water	0.742966	-0.244306		Site11.P11	Black_piranha	White_water	-1.00665	0.0913997
Site7.B9	Flag_cichlid	Clear_water	-0.403568	-0.360698		Site12.T16	Peacock_bass	Black_water	0.784775	-0.294242		Site8.S7	Sardine	White_water	0.562444	-0.368044		Site11.P13	Black_piranha	White_water	-1.47379	0.224573
Site8.B1	Flag_cichlid	White_water	0.666826	-0.775509		Site12.T17	Peacock_bass	Black_water	0.906762	-0.148536		Site8.S8	Sardine	White_water	0.671781	-0.353545		Site11.P14	Black_piranha	White_water	-1.09986	0.359594
Site8.B10	Flag_cichlid	White_water	0.461597	-0.865595		Site12.T2	Peacock_bass	Black_water	0.222497	-0.65532		Site8.S9	Sardine	White_water	0.597236	-0.193991		Site11.P15	Black_piranha	White_water	-0.768213	0.00200582
Site8.B11	Flag_cichlid	White_water	0.809747	-1.1921		Site12.T3	Peacock_bass	Black_water	0.412556	-0.822529		Site11.S1	Sardine	White_water	-0.00951107	-0.300634		Site11.P16	Black_piranha	White_water	-1.05846	-0.129176
Site8.B12	Flag_cichlid	White_water	0.589212	-0.926424		Site12.T4	Peacock_bass	Black_water	0.737063	-0.341256		Site11.S10	Sardine	White_water	-0.920259	-1.0551		Site11.P17	Black_piranha	White_water	-1.27714	0.241181
Site8.B13	Flag_cichlid	White_water	0.644483	-1.11746		Site12.T5	Peacock_bass	Black_water	0.431946	-0.529062		Site11.S11	Sardine	White_water	-0.919413	-0.931715		Site11.P18	Black_piranha	White_water	-1.42876	0.0151585
Site8.B14	Flag_cichlid	White_water	0.627095	-0.958087		Site12.T6	Peacock_bass	Black_water	0.914347	-0.231073		Site11.S12	Sardine	White_water	-0.858659	-1.06215		Site11.P19	Black_piranha	White_water	-1.59714	-0.173964
Site8.B15	Flag_cichlid	White_water	0.844787	-1.3372		Site12.T7	Peacock_bass	Black_water	0.659448	-0.262135		Site11.S13	Sardine	White_water	-0.824162	-1.0291		Site11.P2	Black_piranha	White_water	-0.807551	0.546257
Site8.B16	Flag_cichlid	White_water	0.370456	-0.711136		Site12.T8	Peacock_bass	Black_water	0.598272	-0.252647		Site11.S14	Sardine	White_water	-0.897238	-1.11795		Site11.P20	Black_piranha	White_water	-1.44489	-0.138015
Site8.B17	Flag_cichlid	White_water	0.574609	-0.924461		Site12.T9	Peacock_bass	Black_water	0.627098	-0.263738		Site11.S15	Sardine	White_water	-0.882705	-1.09864		Site11.P3	Black_piranha	White_water	-0.585394	0.827372
Site8.B18	Flag_cichlid	White_water	0.410383	-0.847824		Site9.T1	Peacock_bass	Clear_water	0.220556	-0.017284		Site11.S16	Sardine	White_water	-0.74687	-0.995044		Site11.P4	Black_piranha	White_water	-0.839751	0.567962
Site8.B19	Flag_cichlid	White_water	0.593963	-1.09761		Site9.T10	Peacock_bass	Clear_water	0.377946	0.502888		Site11.S18	Sardine	White_water	-0.83097	-1.13466		Site11.P5	Black_piranha	White_water	-0.853089	0.277858
Site8.B20	Flag_cichlid	White_water	0.754	-0.928874		Site9.T11	Peacock_bass	Clear_water	-1.03826	-1.21105		Site11.S19	Sardine	White_water	-0.910774	-1.17532		Site11.P6	Black_piranha	White_water	-0.824794	0.127329
Site8.B3	Flag_cichlid	White_water	0.390114	-0.644629		Site9.T12	Peacock_bass	Clear_water	-0.0973898	-0.0740419		Site11.S2	Sardine	White_water	-0.765143	-0.817023		Site11.P7	Black_piranha	White_water	-0.993737	0.319494
Site8.B4	Flag_cichlid	White_water	0.725755	-1.22438		Site9.T13	Peacock_bass	Clear_water	-0.270176	0.224275		Site11.S20	Sardine	White_water	-0.979898	-1.04878		Site11.P8	Black_piranha	White_water	-0.77208	0.514187
Site8.B5	Flag_cichlid	White_water	0.503939	-1.12144		Site9.T2	Peacock_bass	Clear_water	0.274025	-0.0749368		Site11.S3	Sardine	White_water	-0.693037	-0.428646		Site11.P9	Black_piranha	White_water	-0.997298	-0.0144156
Site8.B6	Flag_cichlid	White_water	0.573733	-1.07546		Site9.T3	Peacock_bass	Clear_water	0.744749	-0.224703		Site11.S5	Sardine	White_water	-0.951796	-0.915204		Site12.P1	Black_piranha	Black_water	-1.75548	-0.144296
Site8.B7	Flag_cichlid	White_water	0.664926	-0.934973		Site9.T4	Peacock_bass	Clear_water	0.47393	-0.260011		Site11.S7	Sardine	White_water	-1.12034	-0.472829		Site12.P10	Black_piranha	Black_water	-2.04123	0.254679
Site8.B8	Flag_cichlid	White_water	0.652641	-1.03477		Site9.T5	Peacock_bass	Clear_water	0.0248205	-0.200618		Site11.S8	Sardine	White_water	-1.01316	-0.74542		Site12.P11	Black_piranha	Black_water	-2.25132	0.158684
Site8.B9	Flag_cichlid	White_water	0.747169	-1.15368		Site9.T6	Peacock_bass	Clear_water	0.356239	-0.064202		Site11.S9	Sardine	White_water	-0.659018	-0.718664		Site12.P12	Black_piranha	Black_water	-2.05772	0.518635
Site11.B1	Flag_cichlid	White_water	0.155489	1.96046		Site9.T7	Peacock_bass	Clear_water	0.282744	0.684411		Site12.S1	Sardine	Black_water	-0.591603	0.464839		Site12.P13	Black_piranha	Black_water	-2.26643	0.149581
Site11.B10	Flag_cichlid	White_water	0.441671	1.29157		Site9.T8	Peacock_bass	Clear_water	0.552338	0.496254		Site12.S10	Sardine	Black_water	-0.913782	0.445253		Site12.P14	Black_piranha	Black_water	-2.13423	0.411146
Site11.B11	Flag_cichlid	White_water	0.807095	2.06503		Site9.T9	Peacock_bass	Clear_water	-0.655699	-0.663001		Site12.S11	Sardine	Black_water	-0.930057	0.662278		Site12.P15	Black_piranha	Black_water	-2.24688	0.320432
Site11.B12	Flag_cichlid	White_water	0.945841	2.03935		Site10.T1	Peacock_bass	Black_water	0.94235	-0.0795729		Site12.S2	Sardine	Black_water	-0.710608	0.403527		Site12.P16	Black_piranha	Black_water	-2.17276	0.465217
Site11.B13	Flag_cichlid	White_water	0.95139	2.0081		Site10.T10	Peacock_bass	Black_water	1.02449	-0.120166		Site12.S3	Sardine	Black_water	-0.93283	0.401023		Site12.P17	Black_piranha	Black_water	-2.18212	0.462505
Site11.B14	Flag_cichlid	White_water	0.95939	2.21895		Site10.T11	Peacock_bass	Black_water	0.68568	-0.244605		Site12.S4	Sardine	Black_water	-0.631788	0.404407		Site12.P18	Black_piranha	Black_water	-2.24859	0.0981245
Site11.B15	Flag_cichlid	White_water	1.05675	1.70556		Site10.T2	Peacock_bass	Black_water	1.04546	-0.0888104		Site12.S5	Sardine	Black_water	-0.518515	0.400913		Site12.P19	Black_piranha	Black_water	-2.09807	0.590126
Site11.B16	Flag_cichlid	White_water	0.518964	1.13281		Site10.T3	Peacock_bass	Black_water	1.102	-0.128878		Site12.S6	Sardine	Black_water	-0.874688	0.497237		Site12.P2	Black_piranha	Black_water	-2.20507	0.108284
Site11.B17	Flag_cichlid	White_water	0.885555	2.20096		Site10.T4	Peacock_bass	Black_water	0.734146	-0.00878503		Site12.S7	Sardine	Black_water	-1.01178	0.560447		Site12.P20	Black_piranha	Black_water	-1.92555	0.253153
Site11.B18	Flag_cichlid	White_water	0.917934	1.38917		Site10.T6	Peacock_bass	Black_water	0.733775	-0.377139		Site12.S8	Sardine	Black_water	-0.826007	0.359551		Site12.P3	Black_piranha	Black_water	-2.36383	-0.026252
Site11.B19	Flag_cichlid	White_water	1.05649	1.8663		Site10.T7	Peacock_bass	Black_water	0.839228	-0.302287		Site12.S9	Sardine	Black_water	-0.809416	0.551789		Site12.P4	Black_piranha	Black_water	-2.24854	0.123385
Site11.B2	Flag_cichlid	White_water	-0.0121356	1.53659		Site10.T8	Peacock_bass	Black_water	0.206038	-0.697337		Site13.S1	Sardine	Black_water	0.104963	0.18203		Site12.P5	Black_piranha	Black_water	-2.17688	0.191432
Site11.B20	Flag_cichlid	White_water	1.05245	1.93195		Site10.T9	Peacock_bass	Black_water	0.747464	-0.410583		Site13.S10	Sardine	Black_water	-0.570253	0.276803		Site12.P6	Black_piranha	Black_water	-2.24482	0.24768
Site11.B3	Flag_cichlid	White_water	0.1055	1.97134								Site13.S11	Sardine	Black_water	-0.716902	0.295927		Site12.P7	Black_piranha	Black_water	-2.10897	-0.111625
Site11.B4	Flag_cichlid	White_water	0.235299	1.90487								Site13.S12	Sardine	Black_water	-0.465603	0.305504		Site12.P8	Black_piranha	Black_water	-2.29154	0.00909801
Site11.B5	Flag_cichlid	White_water	0.199086	1.75545								Site13.S13	Sardine	Black_water	-0.673616	0.346887		Site13.P10	Black_piranha	Black_water	-0.0196222	-0.226664
Site11.B7	Flag_cichlid	White_water	0.528337	2.27994								Site13.S14	Sardine	Black_water	-0.750093	-0.338182		Site13.P11	Black_piranha	Black_water	-0.0115461	-0.235462
Site11.B8	Flag_cichlid	White_water	0.2782	2.21468								Site13.S15	Sardine	Black_water	-0.3636	-0.0838928		Site13.P12	Black_piranha	Black_water	-0.0484999	-0.107156
Site11.B9	Flag_cichlid	White_water	0.469265	2.35222								Site13.S16	Sardine	Black_water	-0.32472	0.0299233		Site13.P13	Black_piranha	Black_water	-0.00575522	-0.165768
Site12.B1	Flag_cichlid	Black_water	-0.376442	0.431416								Site13.S2	Sardine	Black_water	-0.808109	-0.460854		Site13.P15	Black_piranha	Black_water	0.105291	0.791734
Site12.B10	Flag_cichlid	Black_water	-0.26496	0.95363								Site13.S3	Sardine	Black_water	0.123663	0.167203		Site13.P16	Black_piranha	Black_water	0.198642	1.0647
Site12.B11	Flag_cichlid	Black_water	-1.09488	0.953126								Site13.S4	Sardine	Black_water	0.104081	0.142833		Site13.P17	Black_piranha	Black_water	-0.0204481	-0.228182
Site12.B12	Flag_cichlid	Black_water	-1.11038	0.612151								Site13.S5	Sardine	Black_water	-0.678879	0.324337		Site13.P7	Black_piranha	Black_water	-0.245741	0.173221
Site12.B13	Flag_cichlid	Black_water	-1.17844	0.848741								Site13.S6	Sardine	Black_water	-0.502212	0.230957		Site13.P8	Black_piranha	Black_water	-0.0285561	0.384444
Site12.B14	Flag_cichlid	Black_water	-0.91161	1.06178								Site13.S7	Sardine	Black_water	-0.45504	0.254606		Site13.P9	Black_piranha	Black_water	-0.0114582	-0.230575
Site12.B15	Flag_cichlid	Black_water	-0.921729	0.374936								Site13.S8	Sardine	Black_water	-0.873459	-0.0105602		Site9.P1	Black_piranha	Clear_water	0.903007	0.0595157
Site12.B16	Flag_cichlid	Black_water	-1.06225	0.631903								Site13.S9	Sardine	Black_water	-0.290358	0.3611		Site9.P10	Black_piranha	Clear_water	0.652041	0.390083
Site12.B17	Flag_cichlid	Black_water	-0.403656	-0.0395455								Site9.S1	Sardine	Clear_water	0.216483	0.062779		Site9.P11	Black_piranha	Clear_water	0.624359	0.261254
Site12.B18	Flag_cichlid	Black_water	-0.939865	0.398491								Site9.S10	Sardine	Clear_water	-0.231531	-0.681842		Site9.P12	Black_piranha	Clear_water	0.704231	0.407436
Site12.B19	Flag_cichlid	Black_water	-0.939243	0.923856								Site9.S11	Sardine	Clear_water	-0.0413897	0.196521		Site9.P13	Black_piranha	Clear_water	0.897797	0.582136
Site12.B2	Flag_cichlid	Black_water	-0.668846	0.999817								Site9.S12	Sardine	Clear_water	-0.0422283	-0.364113		Site9.P14	Black_piranha	Clear_water	0.751079	0.232846
Site12.B20	Flag_cichlid	Black_water	-1.04292	1.10992								Site9.S13	Sardine	Clear_water	0.251028	-0.0720757		Site9.P15	Black_piranha	Clear_water	0.605363	0.290232
Site12.B3	Flag_cichlid	Black_water	0.0741813	1.80866								Site9.S14	Sardine	Clear_water	0.0462217	-0.51338		Site9.P16	Black_piranha	Clear_water	-0.00176031	-0.141735
Site12.B4	Flag_cichlid	Black_water	-0.246714	1.12081								Site9.S2	Sardine	Clear_water	0.0328156	-0.578044		Site9.P17	Black_piranha	Clear_water	0.772005	0.350523
Site12.B5	Flag_cichlid	Black_water	0.0660129	1.73109								Site9.S3	Sardine	Clear_water	-0.079598	-0.466123		Site9.P18	Black_piranha	Clear_water	0.509193	0.32321
Site12.B6	Flag_cichlid	Black_water	-0.777975	1.32071								Site9.S4	Sardine	Clear_water	-0.156232	-0.433939		Site9.P19	Black_piranha	Clear_water	0.698463	0.326339
Site12.B7	Flag_cichlid	Black_water	-0.854097	1.59962								Site9.S5	Sardine	Clear_water	-0.230032	-0.539611		Site9.P2	Black_piranha	Clear_water	0.595256	-0.0300691
Site12.B8	Flag_cichlid	Black_water	-0.574765	0.446231								Site9.S6	Sardine	Clear_water	-0.207926	-0.475019		Site9.P20	Black_piranha	Clear_water	0.856205	0.569586
Site12.B9	Flag_cichlid	Black_water	-0.369449	1.22116								Site9.S7	Sardine	Clear_water	-0.281846	-0.677653		Site9.P3	Black_piranha	Clear_water	0.746737	0.369008
Site13.B1	Flag_cichlid	Black_water	-0.212694	-0.345146								Site9.S8	Sardine	Clear_water	-0.485444	-0.994651		Site9.P4	Black_piranha	Clear_water	0.741903	0.159651
Site13.B10	Flag_cichlid	Black_water	0.23548	-0.56869								Site9.S9	Sardine	Clear_water	-0.416114	-0.696525		Site9.P5	Black_piranha	Clear_water	0.209438	-0.350985
Site13.B11	Flag_cichlid	Black_water	0.27231	-0.541184								Site14.S17	Sardine	White_water	-0.269181	-0.406287		Site9.P6	Black_piranha	Clear_water	0.814205	0.166785
Site13.B12	Flag_cichlid	Black_water	0.164402	-0.452151								Site14.S18	Sardine	White_water	-0.145798	-0.452609		Site9.P7	Black_piranha	Clear_water	0.602726	-0.00545159
Site13.B13	Flag_cichlid	Black_water	-0.127204	-0.508536								Site14.S19	Sardine	White_water	-0.204442	-0.145894		Site9.P8	Black_piranha	Clear_water	0.452406	-0.0934863
Site13.B14	Flag_cichlid	Black_water	-0.0444256	-0.267022								Site14.S20	Sardine	White_water	0.232399	0.0771975		Site9.P9	Black_piranha	Clear_water	0.642186	0.321738
Site13.B15	Flag_cichlid	Black_water	-0.212282	-0.273822								Site14.S21	Sardine	White_water	0.217878	0.0521218		Site14.P10	Black_piranha	White_water	0.173645	-0.611455
Site13.B16	Flag_cichlid	Black_water	0.225261	-0.671997								Site14.S22	Sardine	White_water	-0.242355	-0.311645		Site14.P11	Black_piranha	White_water	0.033536	-0.678218
Site13.B17	Flag_cichlid	Black_water	-0.0617042	-0.264888								Site14.S23	Sardine	White_water	-0.00273863	-0.42358		Site14.P12	Black_piranha	White_water	0.0828165	-0.589899
Site13.B18	Flag_cichlid	Black_water	-0.0323996	-0.220377								Site14.S24	Sardine	White_water	0.0821098	0.0194658		Site14.P13	Black_piranha	White_water	-0.0140587	-0.739347
Site13.B19	Flag_cichlid	Black_water	0.304896	0.0760536								Site14.S25	Sardine	White_water	0.185397	0.0652608		Site14.P14	Black_piranha	White_water	-0.09889	-0.788546
Site13.B2	Flag_cichlid	Black_water	0.0498931	-0.553231								Site14.S26	Sardine	White_water	-0.201072	-0.290089		Site14.P15	Black_piranha	White_water	0.108719	-0.74217
Site13.B20	Flag_cichlid	Black_water	-0.270887	0.320577								Site14.S27	Sardine	White_water	-0.119411	-0.40157		Site14.P16	Black_piranha	White_water	0.235964	-0.676013
Site13.B3	Flag_cichlid	Black_water	-0.181125	-0.407518								Site14.S28	Sardine	White_water	0.19547	0.0312974		Site14.P17	Black_piranha	White_water	-0.0309728	-0.5621
Site13.B4	Flag_cichlid	Black_water	0.141296	-0.475188								Site14.S29	Sardine	White_water	0.127707	0.0437856		Site14.P18	Black_piranha	White_water	0.0571335	-0.530129
Site13.B5	Flag_cichlid	Black_water	-0.162826	-0.402036								Site15.S1	Sardine	White_water	-0.423556	-0.173648		Site14.P19	Black_piranha	White_water	0.247217	-0.826275
Site13.B6	Flag_cichlid	Black_water	-0.0370657	-0.342387								Site15.S10	Sardine	White_water	-0.338547	-0.851305		Site14.P20	Black_piranha	White_water	0.12115	-0.783548
Site13.B7	Flag_cichlid	Black_water	-0.010576	-0.491968								Site15.S11	Sardine	White_water	-0.336183	-0.714848		Site14.P21	Black_piranha	White_water	-0.0318231	-0.900948
Site13.B8	Flag_cichlid	Black_water	-0.135564	-0.374571								Site15.S12	Sardine	White_water	-0.784135	-1.23096		Site15.P1	Black_piranha	White_water	0.344938	-0.114632
Site13.B9	Flag_cichlid	Black_water	0.24051	-0.532349								Site15.S14	Sardine	White_water	-0.495849	-0.785611		Site15.P2	Black_piranha	White_water	0.649509	-0.030335
Site9.B1	Flag_cichlid	Clear_water	0.153742	-0.477328								Site15.S15	Sardine	White_water	-0.536155	-1.00582		Site15.P24	Black_piranha	White_water	0.133555	-0.304438
Site9.B10	Flag_cichlid	Clear_water	-0.0698105	-0.237397								Site15.S16	Sardine	White_water	-0.588692	-1.01323		Site15.P25	Black_piranha	White_water	0.488938	-0.244471
Site9.B11	Flag_cichlid	Clear_water	-0.0840168	-0.0602								Site15.S2	Sardine	White_water	-0.0628648	-0.0965897		Site15.P26	Black_piranha	White_water	0.523446	-0.291919
Site9.B12	Flag_cichlid	Clear_water	-0.0300295	-0.125008								Site15.S3	Sardine	White_water	0.243536	0.0711111		Site15.P27	Black_piranha	White_water	0.354587	-0.504212
Site9.B13	Flag_cichlid	Clear_water	-0.0171983	-0.140162								Site15.S4	Sardine	White_water	-0.229905	-0.28149		Site15.P28	Black_piranha	White_water	0.475321	-0.728311
Site9.B14	Flag_cichlid	Clear_water	0.227275	-0.552893								Site15.S5	Sardine	White_water	-0.227184	-0.172719		Site15.P29	Black_piranha	White_water	0.172352	-0.266656
Site9.B15	Flag_cichlid	Clear_water	-0.0491847	-0.291878								Site15.S6	Sardine	White_water	-0.380858	-0.799459		Site15.P3	Black_piranha	White_water	0.61729	-0.155045
Site9.B16	Flag_cichlid	Clear_water	-0.021221	-0.164994								Site15.S7	Sardine	White_water	-0.11273	-0.00828665		Site15.P4	Black_piranha	White_water	0.700684	-0.0684429
Site9.B17	Flag_cichlid	Clear_water	-0.0795249	-0.0710476								Site15.S8	Sardine	White_water	-0.258061	-0.306267		Site15.P5	Black_piranha	White_water	0.663525	-0.138089
Site9.B18	Flag_cichlid	Clear_water	-0.0840807	-0.0116435								Site15.S9	Sardine	White_water	-0.347351	-0.541938		Site15.P6	Black_piranha	White_water	0.725226	-0.153783
Site9.B19	Flag_cichlid	Clear_water	-0.0733782	-0.0215011														Site15.P7	Black_piranha	White_water	0.431711	-0.408059
Site9.B2	Flag_cichlid	Clear_water	-0.185652	-0.353474														Site15.P8	Black_piranha	White_water	0.675855	-0.333434
Site9.B20	Flag_cichlid	Clear_water	-0.0655224	-0.0368696														Site15.P9	Black_piranha	White_water	0.233437	-0.375951
Site9.B3	Flag_cichlid	Clear_water	0.0750661	-0.411685
Site9.B4	Flag_cichlid	Clear_water	0.252657	-0.570327
Site9.B5	Flag_cichlid	Clear_water	-0.0388399	-0.0327664
Site9.B6	Flag_cichlid	Clear_water	0.298451	-0.668956
Site9.B7	Flag_cichlid	Clear_water	0.0356498	-0.233669
Site9.B8	Flag_cichlid	Clear_water	-0.0185559	-0.0715625
Site9.B9	Flag_cichlid	Clear_water	-0.0769543	-0.054925
Site10.B1	Flag_cichlid	Black_water	-1.5681	-0.281514
Site10.B10	Flag_cichlid	Black_water	-2.2116	0.162251
Site10.B11	Flag_cichlid	Black_water	-2.20746	0.131513
Site10.B12	Flag_cichlid	Black_water	-2.29903	0.0146853
Site10.B13	Flag_cichlid	Black_water	-2.13408	0.201922
Site10.B14	Flag_cichlid	Black_water	-2.40545	0.147261
Site10.B15	Flag_cichlid	Black_water	-2.27157	0.21139
Site10.B16	Flag_cichlid	Black_water	-2.17286	0.155096
Site10.B17	Flag_cichlid	Black_water	-2.34183	0.20022
Site10.B18	Flag_cichlid	Black_water	-2.33381	0.130987
Site10.B19	Flag_cichlid	Black_water	-2.10627	0.177314
Site10.B2	Flag_cichlid	Black_water	-1.93598	-0.145674
Site10.B20	Flag_cichlid	Black_water	-1.5655	0.147619
Site10.B3	Flag_cichlid	Black_water	-2.36597	-0.0091917
Site10.B4	Flag_cichlid	Black_water	-2.13751	-0.183312
Site10.B5	Flag_cichlid	Black_water	-1.68303	-0.407918
Site10.B6	Flag_cichlid	Black_water	-2.27511	-0.0380088
Site10.B7	Flag_cichlid	Black_water	-2.26358	-0.0488773
Site10.B8	Flag_cichlid	Black_water	-2.25884	0.0421265
Site10.B9	Flag_cichlid	Black_water	-2.20545	0.0464445
Site14.B1	Flag_cichlid	White_water	0.789333	-1.21863
Site14.B10	Flag_cichlid	White_water	0.92817	-0.43506
Site14.B11	Flag_cichlid	White_water	0.910305	-0.430016
Site14.B12	Flag_cichlid	White_water	1.08158	-0.8687
Site14.B13	Flag_cichlid	White_water	0.643186	-1.07683
Site14.B14	Flag_cichlid	White_water	1.01839	-1.15296
Site14.B15	Flag_cichlid	White_water	0.985731	-1.32938
Site14.B17	Flag_cichlid	White_water	0.583639	-0.592063
Site14.B18	Flag_cichlid	White_water	0.941606	-1.29679
Site14.B19	Flag_cichlid	White_water	0.987155	-0.989471
Site14.B2	Flag_cichlid	White_water	0.885074	-0.854979
Site14.B20	Flag_cichlid	White_water	0.723012	-0.471634
Site14.B3	Flag_cichlid	White_water	0.835828	-0.826016
Site14.B4	Flag_cichlid	White_water	0.68982	-1.14294
Site14.B5	Flag_cichlid	White_water	0.916862	-1.21715
Site14.B6	Flag_cichlid	White_water	0.783024	-0.704116
Site14.B7	Flag_cichlid	White_water	0.868331	-1.45789
Site14.B8	Flag_cichlid	White_water	0.962738	-0.961484
Site14.B9	Flag_cichlid	White_water	1.02608	-1.16243
Site15.B21	Flag_cichlid	White_water	0.342919	-0.593522
Site15.B22	Flag_cichlid	White_water	0.573214	-0.122615
Site15.B23	Flag_cichlid	White_water	0.529331	-0.804079
Site15.B24	Flag_cichlid	White_water	0.739422	-0.913459
Site15.B25	Flag_cichlid	White_water	0.550631	-0.513095
Site15.B26	Flag_cichlid	White_water	0.570874	-0.757331
Site15.B27	Flag_cichlid	White_water	0.62699	-0.840358
Site15.B29	Flag_cichlid	White_water	0.52721	-0.602252
Site15.B30	Flag_cichlid	White_water	0.759088	-0.866455
Site15.B31	Flag_cichlid	White_water	0.713255	-0.541667
Site15.B32	Flag_cichlid	White_water	0.631089	-0.73429
Site15.B33	Flag_cichlid	White_water	0.674156	-0.877145
Site15.B34	Flag_cichlid	White_water	0.802702	-0.778439
Site15.B35	Flag_cichlid	White_water	0.780519	-0.806366
Site15.B36	Flag_cichlid	White_water	0.776227	-1.03887
Site15.B37	Flag_cichlid	White_water	0.745041	-0.830066
Site15.B38	Flag_cichlid	White_water	0.608744	-0.720141
Site15.B39	Flag_cichlid	White_water	0.841092	-0.945196
Site15.B40	Flag_cichlid	White_water	0.696578	-0.592749

## Sheet: Figure 3
Figure 3: Correlations between the abundance of the transcripts from bacterial RNA-Seq transcriptomes from the blackwater biomarkers (identified on Fig. 2) and those from differentially expressed host genes shown on Fig. 1 (dual RNA-Seq dataset).
COLUMN	DESCRIPTION
Microbe_Gene	Relative abundance of the microbial gene transcripts
Host_Gene	Relative abundance of the host gene transcripts
Water type	Water type of sample collection
Figure 3a				Figure 3b				Figure 3c				Figure 3d				Figure 3e				Figure 3f
Microbe_Gene	Host_Gene	Water type		Microbe_Gene	Host_Gene	Water type		Microbe_Gene	Host_Gene	Water type		Microbe_Gene	Host_Gene	Water type		Microbe_Gene	Host_Gene	Water type		Microbe_Gene	Host_Gene	Water type
Microbe_K10013	Host_XM_017694530.2			Microbe_K10013.1	Host_XM_017709072.1			Microbe_K18133	Host_XM_017709072.1.1			Microbe_K11102	Host_XM_017709073.2			Microbe_K18133.1	Host_XM_037539417.1			Microbe_K02109	Host_XM_003447195.5
6	53	White_water		6	680	White_water		24	680	White_water		0	0	White_water		8	0	White_water		72	3858	Black_water
18	520	Black_water		18	1270	Black_water		12	1270	Black_water		38	153	Black_water		72	35	Black_water		10	2227	Black_water
0	93	Black_water		0	388	Black_water		0	388	Black_water		0	1	Black_water		0	11	Black_water		60	1136	Black_water
0	13	White_water		0	295	White_water		0	295	White_water		0	0	White_water		0	0	White_water		2	1064	Black_water
0	25	White_water		0	459	White_water		0	459	White_water		0	1	White_water		0	0	White_water		0	421	Black_water
14	1039	Black_water		14	4036	Black_water		69	4036	Black_water		40	206	Black_water		64	44	Black_water		45	739	Clear_water
0	44	Clear_water		0	419	Clear_water		0	419	Clear_water		2	8	Clear_water		21	1	Clear_water		0	568	Clear_water
0	24	White_water		0	325	White_water		0	325	White_water		0	4	White_water		0	0	White_water		0	221	Clear_water
0	27	White_water		0	520	White_water		0	520	White_water		10	2	White_water		0	0	White_water		23	638	White_water
12	182	White_water		12	871	White_water		0	871	White_water		0	0	White_water		0	0	White_water		359	353	White_water
70	445	Black_water		70	1097	Black_water		18	1097	Black_water		6	35	Black_water		36	14	Black_water		0	788	White_water
0	138	Clear_water		0	389	Clear_water		0	389	Clear_water		0	0	Clear_water		0	0	Clear_water		16	677	White_water
0	12	White_water		0	247	White_water		0	247	White_water		0	0	White_water		0	0	White_water		0	318	White_water
0	83	Clear_water		0	335	Clear_water		0	335	Clear_water		0	0	Clear_water		0	0	Clear_water		0	47	White_water

## Sheet: Figure 4
Figure 4: In (a,b,c,d) DGE analyses between black- and whitewater treatments highlight differentially expressed genes potentially involved in ionoregulatory processes (dual RNA-Seq dataset).
COLUMN	DESCRIPTION
Host_Gene	Name of the overexpressed host gene
WWN	Relative transcript abundance of the gene in the "normal whitewater" treatment
WWI	Relative transcript abundance of the gene in the "inverted whitewater" treatment
BWN	Relative transcript abundance of the gene in the "normal blackwater" treatment
BWI	Relative transcript abundance of the gene in the "inverted blackwater" treatment
WWS	Relative transcript abundance of the gene in the "sterile whitewater" treatment
WWIS	Relative transcript abundance of the gene in the "inverted sterile whitewater" treatment
BWS	Relative transcript abundance of the gene in the "sterile blackwater" treatment
BWIS	Relative transcript abundance of the gene in the "inverted sterile blackwater" treatment
ASV	Name of the amplicon sequence variant
Sample	Name of the sample
Abundance	Abundance of th ASV
Comp_group	Name of the experimental group
Class	Taxonomic annotation of the ASV at the Class level
Figure 4ab						Figure 4cd						Figure 4e
Host_Gene	WWN	WWI	BWN	BWI		Host_Gene	WWS	WWIS	BWS	BWIS		ASV	Sample	Abundance	Comp_group	Class
Calcium_channel_(CACNA1AA)	16.8624	11.5431	48.8425	35.3247		Calcium_channel_(CACNA1AA)	0	0	7.69646	10.5876		ASV5454	ZF.R2.E2.BWN	478	BW_not_sterile	Betaproteobacteria
Chloride/Hydrogen_exchanger_(CLCN5B)	0	0	9.81902	5.12341		Chloride/Hydrogen_exchanger_(CLCN5B)	5.20914	3.40295	13.6664	9.76493		ASV5942	ZF.R2.E2.BWN	440	BW_not_sterile	Betaproteobacteria
Rh_family_C_glycoprotein:_Ammonium_transporter_(RHCGB)	19.0786	19.0402	130.314	44.3831		Rh_family_C_glycoprotein:_Ammonium_transporter_(RHCGB)	30.7564	37.2903	85.0827	79.2011		ASV7091	ZF.R2.E2.BWN	390	BW_not_sterile	Betaproteobacteria
Solute_carrier:_Glutamate/Amino_acid_transporter_(SLC1A4)	13.6697	20.2745	95.7125	65.5421		Solute_carrier:_Glutamate/Amino_acid_transporter_(SLC1A4)	17.7822	16.9947	73.1708	44.9769		ASV7036	ZF.R2.E2.BWN	288	BW_not_sterile	Betaproteobacteria
Solute_carrier:_Monocarboxylic_acid_transporter_(SLC16A9B)	12.1701	16.1289	71.2517	37.1676		Solute_carrier:_Monocarboxylic_acid_transporter_(SLC16A9B)	14.2899	13.2804	69.7364	51.2061		ASV7909	ZF.R2.E2.BWN	236	BW_not_sterile	Betaproteobacteria
Solute_carrier:_Monocarboxylic_acid_transporter_(SLC16A6B)	11.799	15.2096	92.1276	32.6313		Solute_carrier:_Monocarboxylic_acid_transporter_(SLC16A6B)	10.0988	11.9762	84.0445	45.7099		ASV9370	ZF.R2.E2.BWN	231	BW_not_sterile	Betaproteobacteria
Solute_carrier:_Monocarboxylic_acid_transporter_(SLC16A9A)	10.5128	13.201	66.5604	24.2965		Solute_carrier:_Monocarboxylic_acid_transporter_(SLC16A9A)	13.5207	7.42595	68.4818	35.8001		ASV8128	ZF.R2.E2.BWN	219	BW_not_sterile	Betaproteobacteria
Solute_carrier:_Sodium/Phosphate_symporter_(SLC43A2A)	59.7282	64.9644	281.19	137.416		Solute_carrier:_Sodium/Phosphate_symporter_(SLC43A2A)	77.2713	60.1006	250.966	120.792		ASV8917	ZF.R2.E2.BWN	216	BW_not_sterile	Betaproteobacteria
Solute_carrier:_Amino_acids_transporter_(SLC43A2A)	33.3717	31.1578	111.024	65.8817		Solute_carrier:_Amino_acids_transporter_(SLC43A2A)	39.614	23.6549	133.793	100.283		ASV9870	ZF.R2.E2.BWN	202	BW_not_sterile	Betaproteobacteria
Hydrogen_ATPase_(ATP6V0E1)	24.5059	34.5761	157.078	74.6129		Actin_alpha_3b:Actin/Calcium_binding_(ACTN3B)	5.06963	4.7637	14.5303	22.1544		ASV10066	ZF.R2.E2.BWN	195	BW_not_sterile	Betaproteobacteria
Calcium_channel_(CACNA2D2B)	2.58739	2.98464	32.6536	12.6515		Potassium_import_channel_(KCNJ12B)	0	0	12.1682	16.7445		ASV9915	ZF.R2.E2.BWN	193	BW_not_sterile	Betaproteobacteria
Calcium_channel_(CACNA2D3A)	1.27778	0.733159	8.82251	6.65137		Calcium_import_channel_(TRPV6)	11.2475	10.6426	32.3342	32.541		ASV9275	ZF.R2.E2.BWN	191	BW_not_sterile	Betaproteobacteria
Potassium/Sodium_channel_(HCN2B)	11.7089	12.5281	43.6019	29.9173								ASV9086	ZF.R2.E2.WWN	186	WW_not_sterile	Betaproteobacteria
Integrin_(ITGA2)	0.055895	0.23307	2.71048	5.18305								ASV12447	ZF.R2.E2.BWN	174	BW_not_sterile	Betaproteobacteria
Potassium_channel_(KCNK3A)	7.16774	3.11112	33.2786	29.7434								ASV6802	ZF.R2.E2.WWN	165	WW_not_sterile	Betaproteobacteria
Potassium_channel_(KCNH1B)	4.39253	3.51588	14.369	24.3173								ASV6591	ZF.R1.E1.BWN	164	BW_not_sterile	Betaproteobacteria
Sodium_channel_(SCN5LAB)	3.61872	2.3546	11.8642	11.8278								ASV11923	ZF.R2.E2.BWN	160	BW_not_sterile	Betaproteobacteria
Solute_carrier:_Sodium/Dicarboxylate_symporter_(SLC1A8B)	23.0313	23.094	88.4641	48.5217								ASV6591	ZF.R2.E1.BWN	150	BW_not_sterile	Betaproteobacteria
Solute_carrier:_Sodium/Potassium/Chloride_symporter_(SLC12A3)	0.502877	0.513735	5.83501	3.58416								ASV10656	ZF.R2.E2.BWN	141	BW_not_sterile	Betaproteobacteria
Solute_carrier:_Thiamine_transporter_(SLC19A2)	6.36741	7.37468	21.2137	19.1386								ASV12315	ZF.R2.E2.BWN	141	BW_not_sterile	Betaproteobacteria
Solute_carrier:_Glucose_transporter_(SLC2A11L)	2.64299	3.18792	22.4336	9.35267								ASV5942	ZF.R2.E1.BWN	137	BW_not_sterile	Betaproteobacteria
Solute_carrier:_Ornithine_transporter_(SLC25A15B)	9.47545	10.9605	52.8406	24.9453								ASV10688	ZF.R2.E2.BWN	136	BW_not_sterile	Betaproteobacteria
Solute_carrier:_Glycine_transporter_(SLC25A38A)	1.42024	2.72565	15.9582	16.2271								ASV11482	ZF.R2.E2.BWN	135	BW_not_sterile	Betaproteobacteria
Solute_carrier:_Unknown_function_(SLC25A43)	28.863	30.552	80.9852	76.2211								ASV16328	ZF.R2.E2.BWN	133	BW_not_sterile	Betaproteobacteria
Solute_carrier:_Sodium/Bicarbonate_symporter_(SLC4A4B)	9.13819	10.7319	27.4049	26.8609								ASV10829	ZF.R2.E2.BWN	132	BW_not_sterile	Betaproteobacteria
Solute_carrier:_Heme_transporter_(SLC48A1B)	16.5135	13.8908	63.3444	32.7829								ASV315	ZF.R1.E1.BWN	132	BW_not_sterile	Alphaproteobacteria
Solute_carrier:_Amino_acid_transporter_(SLC7A4)	15.1836	14.9907	58.2078	35.88								ASV7646	ZF.R2.E2.WWN	132	WW_not_sterile	Gammaproteobacteria
Solute_carrier:_Amino_acid_transporter_(SLC7A8A)	122.037	119.27	434.027	222.575								ASV16780	ZF.R2.E2.BWN	127	BW_not_sterile	Betaproteobacteria
Solute_carrier:_Calcium/Sodium_exchanger_(SLC8A1A)	0	0	3.5225	7.55301								ASV9396	ZF.R1.E1.WWN	127	WW_not_sterile	Alphaproteobacteria
Toll_like_receptor_13_(TLR13)	0.53739	0.690715	4.91889	5.17054								ASV5389	ZF.R2.E2.WWN	125	WW_not_sterile	Flavobacteriia
Calcium_channel_(TRPM4A)	1.48236	4.28645	26.7614	14.0567								ASV17059	ZF.R1.E2.WWN	124	WW_not_sterile	Flavobacteriia
												ASV6685	ZF.R2.E2.BWN	122	BW_not_sterile	Gammaproteobacteria
												ASV6802	ZF.R1.E1.WWN	122	WW_not_sterile	Betaproteobacteria
												ASV8625	ZF.R1.E2.WWN	122	WW_not_sterile	Alphaproteobacteria
												ASV7869	ZF.R2.E2.BWN	121	BW_not_sterile	Betaproteobacteria
												ASV12079	ZF.R2.E2.WWN	118	WW_not_sterile	Gammaproteobacteria
												ASV17610	ZF.R1.E1.BWN	118	BW_not_sterile	Alphaproteobacteria
												ASV17614	ZF.R1.E2.WWN	118	WW_not_sterile	Betaproteobacteria
												ASV6591	ZF.R2.E2.BWN	118	BW_not_sterile	Betaproteobacteria
												ASV6697	ZF.R2.E2.BWN	118	BW_not_sterile	Betaproteobacteria
												ASV17719	ZF.R1.E1.BWN	117	BW_not_sterile	Actinobacteria
												ASV8407	ZF.R2.E2.WWN	117	WW_not_sterile	Flavobacteriia
												ASV6697	ZF.R2.E1.BWN	116	BW_not_sterile	Betaproteobacteria
												ASV8220	ZF.R1.E2.WWN	116	WW_not_sterile	Gammaproteobacteria
												ASV10014	ZF.R2.E2.BWN	115	BW_not_sterile	Betaproteobacteria
												ASV10538	ZF.R2.E2.BWN	114	BW_not_sterile	Betaproteobacteria
												ASV11430	ZF.R2.E2.WWN	113	WW_not_sterile	Alphaproteobacteria
												ASV13037	ZF.R2.E2.BWN	113	BW_not_sterile	Betaproteobacteria
												ASV11587	ZF.R2.E2.WWN	112	WW_not_sterile	Gammaproteobacteria
												ASV8407	ZF.R1.E2.WWN	109	WW_not_sterile	Flavobacteriia
												ASV18735	ZF.R2.E1.BWN	108	BW_not_sterile	Bacilli
												ASV6802	ZF.R1.E2.WWN	107	WW_not_sterile	Betaproteobacteria
												ASV8220	ZF.R2.E2.WWN	104	WW_not_sterile	Gammaproteobacteria
												ASV14872	ZF.R1.E1.WWN	103	WW_not_sterile	Flavobacteriia
												ASV7869	ZF.R2.E1.BWN	102	BW_not_sterile	Betaproteobacteria
												ASV8407	ZF.R1.E1.WWN	102	WW_not_sterile	Flavobacteriia
												ASV14414	ZF.R1.E1.WWN	99	WW_not_sterile	Alphaproteobacteria
												ASV19899	ZF.R2.E2.WWN	99	WW_not_sterile	Flavobacteriia
												ASV7869	ZF.R1.E1.BWN	98	BW_not_sterile	Betaproteobacteria
												ASV20203	ZF.R1.E1.BWN	97	BW_not_sterile	Alphaproteobacteria
												ASV5942	ZF.R1.E1.BWN	97	BW_not_sterile	Betaproteobacteria
												ASV8640	ZF.R2.E2.WWN	97	WW_not_sterile	Flavobacteriia
												ASV5389	ZF.R2.E1.WWN	96	WW_not_sterile	Flavobacteriia
												ASV5389	ZF.R1.E1.WWN	96	WW_not_sterile	Flavobacteriia
												ASV8625	ZF.R2.E2.WWN	96	WW_not_sterile	Alphaproteobacteria
												ASV6697	ZF.R1.E1.BWN	95	BW_not_sterile	Betaproteobacteria
												ASV15126	ZF.R2.E2.BWN	94	BW_not_sterile	Betaproteobacteria
												ASV7646	ZF.R1.E1.WWN	94	WW_not_sterile	Gammaproteobacteria
												ASV20889	ZF.R1.E2.WWN	93	WW_not_sterile	Betaproteobacteria
												ASV5389	ZF.R1.E2.WWN	93	WW_not_sterile	Flavobacteriia
												ASV5454	ZF.R2.E1.WWN	93	WW_not_sterile	Betaproteobacteria
												ASV12626	ZF.R1.E1.WWN	92	WW_not_sterile	Gammaproteobacteria
												ASV13727	ZF.R2.E1.WWN	90	WW_not_sterile	Alphaproteobacteria
												ASV21369	ZF.R2.E2.WWN	90	WW_not_sterile	Gammaproteobacteria
												ASV6262	ZF.R2.E2.WWN	90	WW_not_sterile	Gammaproteobacteria
												ASV9325	ZF.R2.E2.WWN	90	WW_not_sterile	Flavobacteriia
												ASV13728	ZF.R2.E2.BWN	88	BW_not_sterile	Gammaproteobacteria
												ASV14546	ZF.R2.E2.BWN	88	BW_not_sterile	Betaproteobacteria
												ASV21897	ZF.R1.E1.BWN	87	BW_not_sterile	Gammaproteobacteria
												ASV21902	ZF.R2.E1.BWN	87	BW_not_sterile	Betaproteobacteria
												ASV13727	ZF.R1.E2.WWN	85	WW_not_sterile	Alphaproteobacteria
												ASV21524	ZF.R2.E2.BWN	85	BW_not_sterile	Betaproteobacteria
												ASV22301	ZF.R1.E2.WWN	85	WW_not_sterile	Chitinophagia
												ASV22304	ZF.R2.E2.WWN	85	WW_not_sterile	Flavobacteriia
												ASV9422	ZF.R1.E1.BWN	85	BW_not_sterile	Betaproteobacteria
												ASV14359	ZF.R2.E2.BWN	84	BW_not_sterile	Betaproteobacteria
												ASV9325	ZF.R1.E2.WWN	84	WW_not_sterile	Flavobacteriia
												ASV22658	ZF.R2.E2.WWN	83	WW_not_sterile	Alphaproteobacteria
												ASV13857	ZF.R2.E2.WWN	82	WW_not_sterile	Flavobacteriia
												ASV22870	ZF.R2.E1.WWN	82	WW_not_sterile	Alphaproteobacteria
												ASV10390	ZF.R1.E1.BWN	81	BW_not_sterile	Betaproteobacteria
												ASV11707	ZF.R2.E2.WWN	80	WW_not_sterile	Alphaproteobacteria
												ASV15128	ZF.R2.E1.WWN	80	WW_not_sterile	Betaproteobacteria
												ASV23308	ZF.R2.E1.BWN	80	BW_not_sterile	Bacilli
												ASV23312	ZF.R2.E2.BWN	80	BW_not_sterile	Bacilli
												ASV9422	ZF.R2.E2.BWN	79	BW_not_sterile	Betaproteobacteria
												ASV10092	ZF.R1.E1.WWN	78	WW_not_sterile	Flavobacteriia
												ASV10805	ZF.R1.E1.BWN	78	BW_not_sterile	Betaproteobacteria
												ASV23740	ZF.R2.E2.WWN	78	WW_not_sterile	Alphaproteobacteria
												ASV10390	ZF.R2.E1.BWN	77	BW_not_sterile	Betaproteobacteria
												ASV16086	ZF.R2.E2.BWN	77	BW_not_sterile	Betaproteobacteria
												ASV14941	ZF.R2.E2.BWN	76	BW_not_sterile	Betaproteobacteria
												ASV20534	ZF.R2.E2.WWN	76	WW_not_sterile	Betaproteobacteria
												ASV10031	ZF.R2.E2.WWN	75	WW_not_sterile	Gammaproteobacteria
												ASV404	ZF.R2.E2.BWN	75	BW_not_sterile	Betaproteobacteria
												ASV10296	ZF.R1.E1.BWN	74	BW_not_sterile	Betaproteobacteria
												ASV11837	ZF.R1.E2.WWN	74	WW_not_sterile	Alphaproteobacteria
												ASV13303	ZF.R2.E2.WWN	74	WW_not_sterile	Gammaproteobacteria
												ASV16547	ZF.R2.E1.WWN	74	WW_not_sterile	Betaproteobacteria
												ASV18730	ZF.R2.E2.BWN	74	BW_not_sterile	Betaproteobacteria
												ASV24674	ZF.R2.E1.BWN	74	BW_not_sterile	Bacilli
												ASV24676	ZF.R2.E1.WWN	74	WW_not_sterile	Flavobacteriia
												ASV24678	ZF.R2.E2.BWN	74	BW_not_sterile	Actinobacteria
												ASV24681	ZF.R2.E2.WWN	74	WW_not_sterile	Flavobacteriia
												ASV10296	ZF.R2.E1.BWN	73	BW_not_sterile	Betaproteobacteria
												ASV15408	ZF.R2.E1.WWN	73	WW_not_sterile	Betaproteobacteria
												ASV9086	ZF.R1.E1.WWN	73	WW_not_sterile	Betaproteobacteria
												ASV9915	ZF.R2.E1.BWN	73	BW_not_sterile	Betaproteobacteria
												ASV10092	ZF.R2.E1.WWN	72	WW_not_sterile	Flavobacteriia
												ASV15408	ZF.R1.E2.WWN	72	WW_not_sterile	Betaproteobacteria
												ASV13305	ZF.R1.E1.WWN	71	WW_not_sterile	Flavobacteriia
												ASV17320	ZF.R2.E2.WWN	71	WW_not_sterile	Alphaproteobacteria
												ASV25499	ZF.R2.E1.WWN	71	WW_not_sterile	Actinobacteria
												ASV9441	ZF.R2.E2.WWN	71	WW_not_sterile	Gammaproteobacteria
												ASV11430	ZF.R2.E1.WWN	70	WW_not_sterile	Alphaproteobacteria
												ASV12313	ZF.R2.E2.BWN	70	BW_not_sterile	Betaproteobacteria
												ASV15932	ZF.R2.E1.WWN	70	WW_not_sterile	Gammaproteobacteria
												ASV25749	ZF.R2.E2.WWN	70	WW_not_sterile	Flavobacteriia
												ASV9709	ZF.R2.E2.WWN	70	WW_not_sterile	Gammaproteobacteria
												ASV26047	ZF.R2.E1.WWN	69	WW_not_sterile	Betaproteobacteria
												ASV9046	ZF.R2.E2.WWN	69	WW_not_sterile	Gammaproteobacteria
												ASV9422	ZF.R2.E1.BWN	69	BW_not_sterile	Betaproteobacteria
												ASV11707	ZF.R2.E1.WWN	68	WW_not_sterile	Alphaproteobacteria
												ASV15932	ZF.R2.E2.WWN	68	WW_not_sterile	Gammaproteobacteria
												ASV50	ZF.R2.E1.BWN	68	BW_not_sterile	Betaproteobacteria
												ASV8220	ZF.R1.E1.WWN	68	WW_not_sterile	Gammaproteobacteria
												ASV9325	ZF.R2.E1.WWN	68	WW_not_sterile	Flavobacteriia
												ASV11133	ZF.R2.E1.BWN	67	BW_not_sterile	Betaproteobacteria
												ASV14160	ZF.R2.E1.BWN	67	BW_not_sterile	Betaproteobacteria
												ASV26594	ZF.R1.E2.WWN	67	WW_not_sterile	Flavobacteriia
												ASV10249	ZF.R1.E2.WWN	66	WW_not_sterile	Flavobacteriia
												ASV21903	ZF.R2.E1.WWN	66	WW_not_sterile	Chitinophagia
												ASV26895	ZF.R1.E1.WWN	66	WW_not_sterile	Betaproteobacteria
												ASV26903	ZF.R2.E2.WWN	66	WW_not_sterile	Gammaproteobacteria
												ASV7344	ZF.R2.E2.WWN	66	WW_not_sterile	Gammaproteobacteria
												ASV8821	ZF.R1.E1.BWN	66	BW_not_sterile	Betaproteobacteria
												ASV11110	ZF.R2.E1.BWN	65	BW_not_sterile	Betaproteobacteria
												ASV19617	ZF.R2.E2.BWN	65	BW_not_sterile	Betaproteobacteria
												ASV21058	ZF.R2.E2.BWN	65	BW_not_sterile	Betaproteobacteria
												ASV7344	ZF.R1.E2.WWN	65	WW_not_sterile	Gammaproteobacteria
												ASV11110	ZF.R1.E1.BWN	64	BW_not_sterile	Betaproteobacteria
												ASV10805	ZF.R2.E1.BWN	63	BW_not_sterile	Betaproteobacteria
												ASV16085	ZF.R2.E2.BWN	63	BW_not_sterile	Betaproteobacteria
												ASV16779	ZF.R2.E2.BWN	63	BW_not_sterile	Betaproteobacteria
												ASV17321	ZF.R2.E2.BWN	63	BW_not_sterile	Betaproteobacteria
												ASV17913	ZF.R2.E2.BWN	63	BW_not_sterile	Betaproteobacteria
												ASV19476	ZF.R2.E2.BWN	63	BW_not_sterile	Betaproteobacteria
												ASV7646	ZF.R1.E2.WWN	63	WW_not_sterile	Gammaproteobacteria
												ASV10092	ZF.R2.E2.WWN	62	WW_not_sterile	Flavobacteriia
												ASV12626	ZF.R1.E2.WWN	62	WW_not_sterile	Gammaproteobacteria
												ASV14487	ZF.R2.E1.WWN	62	WW_not_sterile	Flavobacteriia
												ASV24666	ZF.R2.E2.BWN	62	BW_not_sterile	Betaproteobacteria
												ASV9441	ZF.R1.E2.WWN	62	WW_not_sterile	Gammaproteobacteria
												ASV10296	ZF.R2.E2.BWN	61	BW_not_sterile	Betaproteobacteria
												ASV28598	ZF.R2.E2.BWN	61	BW_not_sterile	Betaproteobacteria
												ASV28601	ZF.R2.E2.WWN	61	WW_not_sterile	Bacilli
												ASV10759	ZF.R1.E2.WWN	60	WW_not_sterile	Flavobacteriia
												ASV21059	ZF.R2.E2.BWN	60	BW_not_sterile	Betaproteobacteria
												ASV28962	ZF.R1.E1.BWN	60	BW_not_sterile	Alphaproteobacteria
												ASV28965	ZF.R1.E2.WWN	60	WW_not_sterile	Betaproteobacteria
												ASV28967	ZF.R2.E1.BWN	60	BW_not_sterile	Bacilli
												ASV8821	ZF.R2.E1.BWN	60	BW_not_sterile	Betaproteobacteria
												ASV9046	ZF.R2.E1.WWN	60	WW_not_sterile	Gammaproteobacteria
												ASV366	ZF.R2.E2.BWN	59	BW_not_sterile	Betaproteobacteria
												ASV10942	ZF.R2.E2.WWN	58	WW_not_sterile	Flavobacteriia
												ASV12013	ZF.R1.E1.BWN	58	BW_not_sterile	Betaproteobacteria
												ASV21055	ZF.R2.E1.WWN	58	WW_not_sterile	Alphaproteobacteria
												ASV9441	ZF.R1.E1.WWN	58	WW_not_sterile	Gammaproteobacteria
												ASV13305	ZF.R2.E1.WWN	57	WW_not_sterile	Flavobacteriia
												ASV30139	ZF.R2.E1.WWN	57	WW_not_sterile	Alphaproteobacteria
												ASV8640	ZF.R1.E1.WWN	57	WW_not_sterile	Flavobacteriia
												ASV8821	ZF.R2.E2.BWN	57	BW_not_sterile	Betaproteobacteria
												ASV10249	ZF.R2.E1.WWN	56	WW_not_sterile	Flavobacteriia
												ASV10390	ZF.R2.E2.BWN	56	BW_not_sterile	Betaproteobacteria
												ASV13305	ZF.R2.E2.WWN	56	WW_not_sterile	Flavobacteriia
												ASV16547	ZF.R1.E2.WWN	56	WW_not_sterile	Betaproteobacteria
												ASV19748	ZF.R2.E2.BWN	56	BW_not_sterile	Betaproteobacteria
												ASV30555	ZF.R2.E1.WWN	56	WW_not_sterile	Alphaproteobacteria
												ASV9958	ZF.R2.E1.WWN	56	WW_not_sterile	Flavobacteriia
												ASV9958	ZF.R2.E2.WWN	56	WW_not_sterile	Flavobacteriia
												ASV12079	ZF.R1.E2.WWN	55	WW_not_sterile	Gammaproteobacteria
												ASV15193	ZF.R2.E2.BWN	55	BW_not_sterile	Betaproteobacteria
												ASV30978	ZF.R1.E1.BWN	55	BW_not_sterile	Alphaproteobacteria
												ASV30979	ZF.R1.E1.BWN	55	BW_not_sterile	Alphaproteobacteria
												ASV5454	ZF.R1.E1.BWN	55	BW_not_sterile	Betaproteobacteria
												ASV6802	ZF.R2.E1.WWN	55	WW_not_sterile	Betaproteobacteria
												ASV11775	ZF.R2.E1.WWN	54	WW_not_sterile	Gammaproteobacteria
												ASV12846	ZF.R1.E2.WWN	54	WW_not_sterile	Alphaproteobacteria
												ASV16485	ZF.R2.E1.BWN	54	BW_not_sterile	Betaproteobacteria
												ASV16545	ZF.R2.E2.BWN	54	BW_not_sterile	Betaproteobacteria
												ASV17827	ZF.R2.E2.BWN	54	BW_not_sterile	Betaproteobacteria
												ASV20043	ZF.R2.E2.BWN	54	BW_not_sterile	Betaproteobacteria
												ASV31409	ZF.R2.E2.BWN	54	BW_not_sterile	Alphaproteobacteria
												ASV6262	ZF.R1.E2.WWN	54	WW_not_sterile	Gammaproteobacteria
												ASV11957	ZF.R2.E1.BWN	53	BW_not_sterile	Betaproteobacteria
												ASV12316	ZF.R2.E1.WWN	53	WW_not_sterile	Flavobacteriia
												ASV12446	ZF.R2.E1.BWN	53	BW_not_sterile	Betaproteobacteria
												ASV14487	ZF.R1.E2.WWN	53	WW_not_sterile	Flavobacteriia
												ASV15931	ZF.R2.E2.BWN	53	BW_not_sterile	Flavobacteriia
												ASV18960	ZF.R2.E2.WWN	53	WW_not_sterile	Betaproteobacteria
												ASV21060	ZF.R1.E1.WWN	53	WW_not_sterile	Gammaproteobacteria
												ASV22645	ZF.R2.E2.BWN	53	BW_not_sterile	Betaproteobacteria
												ASV25208	ZF.R1.E1.BWN	53	BW_not_sterile	Gammaproteobacteria
												ASV31839	ZF.R2.E2.BWN	53	BW_not_sterile	Betaproteobacteria
												ASV31843	ZF.R2.E2.WWN	53	WW_not_sterile	Gammaproteobacteria
												ASV8640	ZF.R1.E2.WWN	53	WW_not_sterile	Flavobacteriia
												ASV9046	ZF.R1.E1.WWN	53	WW_not_sterile	Gammaproteobacteria
												ASV11837	ZF.R2.E2.WWN	52	WW_not_sterile	Alphaproteobacteria
												ASV24429	ZF.R2.E2.WWN	52	WW_not_sterile	Flavobacteriia
												ASV32311	ZF.R1.E1.BWN	52	BW_not_sterile	Gammaproteobacteria
												ASV32328	ZF.R2.E2.WWN	52	WW_not_sterile	Gammaproteobacteria
												ASV7646	ZF.R2.E1.WWN	52	WW_not_sterile	Gammaproteobacteria
												ASV10031	ZF.R1.E1.WWN	51	WW_not_sterile	Gammaproteobacteria
												ASV10621	ZF.R1.E1.WWN	51	WW_not_sterile	Chitinophagia
												ASV10942	ZF.R2.E1.WWN	51	WW_not_sterile	Flavobacteriia
												ASV12313	ZF.R1.E1.BWN	51	BW_not_sterile	Betaproteobacteria
												ASV14160	ZF.R1.E1.BWN	51	BW_not_sterile	Betaproteobacteria
												ASV22858	ZF.R2.E2.BWN	51	BW_not_sterile	Betaproteobacteria
												ASV22863	ZF.R1.E1.WWN	51	WW_not_sterile	Betaproteobacteria
												ASV32778	ZF.R2.E2.WWN	51	WW_not_sterile	Gammaproteobacteria
												ASV46	ZF.R2.E1.BWN	51	BW_not_sterile	Betaproteobacteria
												ASV11133	ZF.R2.E2.BWN	50	BW_not_sterile	Betaproteobacteria
												ASV20348	ZF.R2.E2.WWN	50	WW_not_sterile	Chitinophagia
												ASV33269	ZF.R2.E2.WWN	50	WW_not_sterile	Alphaproteobacteria
												ASV33270	ZF.R2.E2.WWN	50	WW_not_sterile	Gammaproteobacteria
												ASV10619	ZF.R2.E1.WWN	49	WW_not_sterile	Gammaproteobacteria
												ASV134	ZF.R2.E2.BWN	49	BW_not_sterile	Betaproteobacteria
												ASV16324	ZF.R2.E2.BWN	49	BW_not_sterile	Betaproteobacteria
												ASV19083	ZF.R2.E2.BWN	49	BW_not_sterile	Betaproteobacteria
												ASV20538	ZF.R2.E2.WWN	49	WW_not_sterile	Betaproteobacteria
												ASV33783	ZF.R2.E1.BWN	49	BW_not_sterile	Alphaproteobacteria
												ASV33786	ZF.R2.E1.WWN	49	WW_not_sterile	Flavobacteriia
												ASV33789	ZF.R2.E2.BWN	49	BW_not_sterile	Betaproteobacteria
												ASV8640	ZF.R2.E1.WWN	49	WW_not_sterile	Flavobacteriia
												ASV8916	ZF.R2.E2.WWN	49	WW_not_sterile	Gammaproteobacteria
												ASV9275	ZF.R1.E1.BWN	49	BW_not_sterile	Betaproteobacteria
												ASV12987	ZF.R2.E1.BWN	48	BW_not_sterile	Betaproteobacteria
												ASV13399	ZF.R1.E2.WWN	48	WW_not_sterile	Gammaproteobacteria
												ASV13534	ZF.R1.E2.WWN	48	WW_not_sterile	Flavobacteriia
												ASV14160	ZF.R2.E2.BWN	48	BW_not_sterile	Betaproteobacteria
												ASV14667	ZF.R2.E2.WWN	48	WW_not_sterile	Betaproteobacteria
												ASV15621	ZF.R1.E1.WWN	48	WW_not_sterile	Flavobacteriia
												ASV7091	ZF.R1.E1.BWN	48	BW_not_sterile	Betaproteobacteria
												ASV76	ZF.R2.E2.BWN	48	BW_not_sterile	Betaproteobacteria
												ASV10759	ZF.R2.E1.WWN	47	WW_not_sterile	Flavobacteriia
												ASV11133	ZF.R1.E1.BWN	47	BW_not_sterile	Betaproteobacteria
												ASV12626	ZF.R2.E2.WWN	47	WW_not_sterile	Gammaproteobacteria
												ASV13534	ZF.R2.E2.WWN	47	WW_not_sterile	Flavobacteriia
												ASV13999	ZF.R1.E1.WWN	47	WW_not_sterile	Alphaproteobacteria
												ASV15335	ZF.R2.E2.BWN	47	BW_not_sterile	Gammaproteobacteria
												ASV16485	ZF.R1.E1.BWN	47	BW_not_sterile	Betaproteobacteria
												ASV34903	ZF.R1.E1.BWN	47	BW_not_sterile	Betaproteobacteria
												ASV34913	ZF.R2.E1.BWN	47	BW_not_sterile	Bacilli
												ASV34915	ZF.R2.E1.WWN	47	WW_not_sterile	Alphaproteobacteria
												ASV34920	ZF.R2.E2.WWN	47	WW_not_sterile	Gammaproteobacteria
												ASV8407	ZF.R2.E1.WWN	47	WW_not_sterile	Flavobacteriia
												ASV9086	ZF.R2.E1.WWN	47	WW_not_sterile	Betaproteobacteria
												ASV11110	ZF.R2.E2.BWN	46	BW_not_sterile	Betaproteobacteria
												ASV11775	ZF.R2.E2.WWN	46	WW_not_sterile	Gammaproteobacteria
												ASV15550	ZF.R1.E2.WWN	46	WW_not_sterile	Alphaproteobacteria
												ASV20348	ZF.R1.E1.WWN	46	WW_not_sterile	Chitinophagia
												ASV22859	ZF.R2.E2.BWN	46	BW_not_sterile	Betaproteobacteria
												ASV28959	ZF.R2.E2.BWN	46	BW_not_sterile	Betaproteobacteria
												ASV9957	ZF.R2.E1.WWN	46	WW_not_sterile	Flavobacteriia
												ASV10805	ZF.R2.E2.BWN	45	BW_not_sterile	Betaproteobacteria
												ASV11079	ZF.R1.E1.WWN	45	WW_not_sterile	Flavobacteriia
												ASV11956	ZF.R1.E1.BWN	45	BW_not_sterile	Betaproteobacteria
												ASV11957	ZF.R2.E2.BWN	45	BW_not_sterile	Betaproteobacteria
												ASV12013	ZF.R2.E1.BWN	45	BW_not_sterile	Betaproteobacteria
												ASV13534	ZF.R2.E1.WWN	45	WW_not_sterile	Flavobacteriia
												ASV14487	ZF.R2.E2.WWN	45	WW_not_sterile	Flavobacteriia
												ASV19358	ZF.R1.E2.WWN	45	WW_not_sterile	Gammaproteobacteria
												ASV28958	ZF.R2.E2.BWN	45	BW_not_sterile	Betaproteobacteria
												ASV36081	ZF.R1.E1.BWN	45	BW_not_sterile	Alphaproteobacteria
												ASV36097	ZF.R2.E2.BWN	45	BW_not_sterile	Betaproteobacteria
												ASV5454	ZF.R2.E1.BWN	45	BW_not_sterile	Betaproteobacteria
												ASV11957	ZF.R1.E1.BWN	44	BW_not_sterile	Betaproteobacteria
												ASV12079	ZF.R2.E1.WWN	44	WW_not_sterile	Gammaproteobacteria
												ASV12987	ZF.R1.E1.BWN	44	BW_not_sterile	Betaproteobacteria
												ASV16545	ZF.R2.E1.BWN	44	BW_not_sterile	Betaproteobacteria
												ASV19358	ZF.R1.E1.WWN	44	WW_not_sterile	Gammaproteobacteria
												ASV19897	ZF.R2.E2.WWN	44	WW_not_sterile	Betaproteobacteria
												ASV8692	ZF.R2.E2.WWN	44	WW_not_sterile	Gammaproteobacteria
												ASV10942	ZF.R1.E2.WWN	43	WW_not_sterile	Flavobacteriia
												ASV12446	ZF.R2.E2.BWN	43	BW_not_sterile	Betaproteobacteria
												ASV13482	ZF.R1.E2.WWN	43	WW_not_sterile	Flavobacteriia
												ASV13999	ZF.R2.E1.WWN	43	WW_not_sterile	Alphaproteobacteria
												ASV20196	ZF.R2.E2.BWN	43	BW_not_sterile	Betaproteobacteria
												ASV21529	ZF.R2.E2.BWN	43	BW_not_sterile	Betaproteobacteria
												ASV24944	ZF.R2.E1.BWN	43	BW_not_sterile	Betaproteobacteria
												ASV315	ZF.R2.E2.BWN	43	BW_not_sterile	Alphaproteobacteria
												ASV37348	ZF.R1.E1.BWN	43	BW_not_sterile	Alphaproteobacteria
												ASV37359	ZF.R1.E2.WWN	43	WW_not_sterile	Flavobacteriia
												ASV37363	ZF.R2.E1.BWN	43	BW_not_sterile	Bacilli
												ASV37372	ZF.R2.E2.BWN	43	BW_not_sterile	Bacilli
												ASV13575	ZF.R2.E2.WWN	42	WW_not_sterile	Gammaproteobacteria
												ASV13820	ZF.R2.E1.WWN	42	WW_not_sterile	Flavobacteriia
												ASV38022	ZF.R2.E1.WWN	42	WW_not_sterile	Flavobacteriia
												ASV9957	ZF.R1.E2.WWN	42	WW_not_sterile	Flavobacteriia
												ASV11956	ZF.R2.E2.BWN	41	BW_not_sterile	Betaproteobacteria
												ASV12987	ZF.R2.E2.BWN	41	BW_not_sterile	Betaproteobacteria
												ASV13214	ZF.R1.E2.WWN	41	WW_not_sterile	Alphaproteobacteria
												ASV14358	ZF.R2.E2.BWN	41	BW_not_sterile	Betaproteobacteria
												ASV18479	ZF.R2.E1.WWN	41	WW_not_sterile	Flavobacteriia
												ASV18726	ZF.R1.E2.WWN	41	WW_not_sterile	Alphaproteobacteria
												ASV30537	ZF.R2.E2.BWN	41	BW_not_sterile	Betaproteobacteria
												ASV9709	ZF.R1.E1.WWN	41	WW_not_sterile	Gammaproteobacteria
												ASV14358	ZF.R1.E1.BWN	40	BW_not_sterile	Betaproteobacteria
												ASV15468	ZF.R1.E1.BWN	40	BW_not_sterile	Betaproteobacteria
												ASV19086	ZF.R2.E2.WWN	40	WW_not_sterile	Flavobacteriia
												ASV23949	ZF.R1.E1.WWN	40	WW_not_sterile	Flavobacteriia
												ASV357	ZF.R1.E2.WWN	40	WW_not_sterile	Gammaproteobacteria
												ASV39385	ZF.R1.E1.BWN	40	BW_not_sterile	Alphaproteobacteria
												ASV39394	ZF.R1.E1.WWN	40	WW_not_sterile	Betaproteobacteria
												ASV39400	ZF.R1.E2.WWN	40	WW_not_sterile	Betaproteobacteria
												ASV10875	ZF.R2.E2.WWN	39	WW_not_sterile	Flavobacteriia
												ASV13903	ZF.R2.E2.WWN	39	WW_not_sterile	Flavobacteriia
												ASV16322	ZF.R2.E2.BWN	39	BW_not_sterile	Betaproteobacteria
												ASV16541	ZF.R2.E1.BWN	39	BW_not_sterile	Betaproteobacteria
												ASV21527	ZF.R2.E2.WWN	39	WW_not_sterile	Alphaproteobacteria
												ASV40135	ZF.R1.E2.WWN	39	WW_not_sterile	Betaproteobacteria
												ASV40145	ZF.R2.E2.BWN	39	BW_not_sterile	Gammaproteobacteria
												ASV40146	ZF.R2.E2.BWN	39	BW_not_sterile	Betaproteobacteria
												ASV40149	ZF.R2.E2.WWN	39	WW_not_sterile	Gammaproteobacteria
												ASV40150	ZF.R2.E2.WWN	39	WW_not_sterile	Betaproteobacteria
												ASV744	ZF.R2.E2.WWN	39	WW_not_sterile	Gammaproteobacteria
												ASV8916	ZF.R1.E1.WWN	39	WW_not_sterile	Gammaproteobacteria
												ASV12013	ZF.R2.E2.BWN	38	BW_not_sterile	Betaproteobacteria
												ASV14667	ZF.R1.E1.WWN	38	WW_not_sterile	Betaproteobacteria
												ASV28586	ZF.R2.E2.BWN	38	BW_not_sterile	Betaproteobacteria
												ASV30536	ZF.R2.E2.BWN	38	BW_not_sterile	Betaproteobacteria
												ASV40911	ZF.R2.E2.WWN	38	WW_not_sterile	Chitinophagia
												ASV10344	ZF.R1.E2.WWN	37	WW_not_sterile	Flavobacteriia
												ASV14256	ZF.R2.E2.WWN	37	WW_not_sterile	Betaproteobacteria
												ASV19475	ZF.R2.E1.BWN	37	BW_not_sterile	Betaproteobacteria
												ASV20341	ZF.R1.E1.BWN	37	BW_not_sterile	Betaproteobacteria
												ASV24949	ZF.R1.E1.WWN	37	WW_not_sterile	Gammaproteobacteria
												ASV26024	ZF.R2.E2.BWN	37	BW_not_sterile	Betaproteobacteria
												ASV41724	ZF.R2.E1.WWN	37	WW_not_sterile	Flavobacteriia
												ASV9441	ZF.R2.E1.WWN	37	WW_not_sterile	Gammaproteobacteria
												ASV10092	ZF.R1.E2.WWN	36	WW_not_sterile	Flavobacteriia
												ASV11587	ZF.R1.E1.WWN	36	WW_not_sterile	Gammaproteobacteria
												ASV12446	ZF.R1.E1.BWN	36	BW_not_sterile	Betaproteobacteria
												ASV14319	ZF.R2.E2.WWN	36	WW_not_sterile	Gammaproteobacteria
												ASV22088	ZF.R2.E2.BWN	36	BW_not_sterile	Betaproteobacteria
												ASV25207	ZF.R2.E2.WWN	36	WW_not_sterile	Gammaproteobacteria
												ASV28582	ZF.R2.E2.BWN	36	BW_not_sterile	Betaproteobacteria
												ASV31402	ZF.R1.E1.WWN	36	WW_not_sterile	Chitinophagia
												ASV33787	ZF.R2.E2.WWN	36	WW_not_sterile	Betaproteobacteria
												ASV42583	ZF.R1.E1.BWN	36	BW_not_sterile	Actinobacteria
												ASV42584	ZF.R1.E1.BWN	36	BW_not_sterile	Alphaproteobacteria
												ASV42601	ZF.R2.E2.BWN	36	BW_not_sterile	Gammaproteobacteria
												ASV42606	ZF.R2.E2.WWN	36	WW_not_sterile	Alphaproteobacteria
												ASV8692	ZF.R1.E1.WWN	36	WW_not_sterile	Gammaproteobacteria
												ASV9396	ZF.R2.E1.WWN	36	WW_not_sterile	Alphaproteobacteria
												ASV13353	ZF.R1.E1.BWN	35	BW_not_sterile	Betaproteobacteria
												ASV15468	ZF.R2.E1.BWN	35	BW_not_sterile	Betaproteobacteria
												ASV16322	ZF.R1.E1.BWN	35	BW_not_sterile	Betaproteobacteria
												ASV16323	ZF.R2.E2.BWN	35	BW_not_sterile	Betaproteobacteria
												ASV21053	ZF.R2.E2.BWN	35	BW_not_sterile	Betaproteobacteria
												ASV24677	ZF.R2.E2.WWN	35	WW_not_sterile	Flavobacteriia
												ASV329	ZF.R1.E2.WWN	35	WW_not_sterile	Alphaproteobacteria
												ASV34305	ZF.R2.E2.WWN	35	WW_not_sterile	Alphaproteobacteria
												ASV43493	ZF.R1.E1.WWN	35	WW_not_sterile	Alphaproteobacteria
												ASV43499	ZF.R1.E2.WWN	35	WW_not_sterile	Betaproteobacteria
												ASV43500	ZF.R1.E2.WWN	35	WW_not_sterile	Betaproteobacteria
												ASV43513	ZF.R2.E2.WWN	35	WW_not_sterile	Betaproteobacteria
												ASV10031	ZF.R2.E1.WWN	34	WW_not_sterile	Gammaproteobacteria
												ASV13575	ZF.R2.E1.WWN	34	WW_not_sterile	Gammaproteobacteria
												ASV16955	ZF.R2.E2.WWN	34	WW_not_sterile	Gammaproteobacteria
												ASV22478	ZF.R2.E1.WWN	34	WW_not_sterile	Alphaproteobacteria
												ASV356	ZF.R2.E2.WWN	34	WW_not_sterile	Gammaproteobacteria
												ASV44417	ZF.R1.E1.BWN	34	BW_not_sterile	Alphaproteobacteria
												ASV44433	ZF.R2.E1.WWN	34	WW_not_sterile	Flavobacteriia
												ASV44434	ZF.R2.E1.WWN	34	WW_not_sterile	Betaproteobacteria
												ASV44446	ZF.R2.E2.WWN	34	WW_not_sterile	Gammaproteobacteria
												ASV7909	ZF.R1.E1.BWN	34	BW_not_sterile	Betaproteobacteria
												ASV8220	ZF.R2.E1.WWN	34	WW_not_sterile	Gammaproteobacteria
												ASV13353	ZF.R2.E1.BWN	33	BW_not_sterile	Betaproteobacteria
												ASV14358	ZF.R2.E1.BWN	33	BW_not_sterile	Betaproteobacteria
												ASV15334	ZF.R2.E2.BWN	33	BW_not_sterile	Betaproteobacteria
												ASV16541	ZF.R1.E1.BWN	33	BW_not_sterile	Betaproteobacteria
												ASV27548	ZF.R2.E2.WWN	33	WW_not_sterile	Chitinophagia
												ASV27560	ZF.R2.E2.BWN	33	BW_not_sterile	Betaproteobacteria
												ASV32766	ZF.R2.E2.BWN	33	BW_not_sterile	Betaproteobacteria
												ASV356	ZF.R1.E2.WWN	33	WW_not_sterile	Gammaproteobacteria
												ASV45437	ZF.R1.E1.WWN	33	WW_not_sterile	Betaproteobacteria
												ASV45460	ZF.R2.E2.BWN	33	BW_not_sterile	Betaproteobacteria
												ASV45466	ZF.R2.E2.WWN	33	WW_not_sterile	Gammaproteobacteria
												ASV45467	ZF.R2.E2.WWN	33	WW_not_sterile	Flavobacteriia
												ASV10538	ZF.R1.E1.BWN	32	BW_not_sterile	Betaproteobacteria
												ASV10619	ZF.R1.E1.WWN	32	WW_not_sterile	Gammaproteobacteria
												ASV13482	ZF.R2.E2.WWN	32	WW_not_sterile	Flavobacteriia
												ASV16545	ZF.R1.E1.BWN	32	BW_not_sterile	Betaproteobacteria
												ASV23732	ZF.R2.E2.BWN	32	BW_not_sterile	Betaproteobacteria
												ASV27570	ZF.R1.E1.WWN	32	WW_not_sterile	Chitinophagia
												ASV27570	ZF.R2.E2.WWN	32	WW_not_sterile	Chitinophagia
												ASV27897	ZF.R2.E2.BWN	32	BW_not_sterile	Betaproteobacteria
												ASV30973	ZF.R2.E2.BWN	32	BW_not_sterile	Betaproteobacteria
												ASV819	ZF.R2.E2.BWN	32	BW_not_sterile	Betaproteobacteria
												ASV11956	ZF.R2.E1.BWN	31	BW_not_sterile	Betaproteobacteria
												ASV16234	ZF.R2.E2.WWN	31	WW_not_sterile	Flavobacteriia
												ASV16324	ZF.R1.E1.BWN	31	BW_not_sterile	Betaproteobacteria
												ASV19084	ZF.R2.E2.BWN	31	BW_not_sterile	Betaproteobacteria
												ASV19085	ZF.R2.E2.BWN	31	BW_not_sterile	Betaproteobacteria
												ASV22863	ZF.R2.E1.WWN	31	WW_not_sterile	Betaproteobacteria
												ASV32298	ZF.R2.E2.BWN	31	BW_not_sterile	Betaproteobacteria
												ASV47513	ZF.R2.E2.BWN	31	BW_not_sterile	Betaproteobacteria
												ASV47514	ZF.R2.E2.BWN	31	BW_not_sterile	Betaproteobacteria
												ASV7091	ZF.R2.E1.BWN	31	BW_not_sterile	Betaproteobacteria
												ASV16951	ZF.R2.E1.BWN	30	BW_not_sterile	Betaproteobacteria
												ASV19475	ZF.R1.E1.BWN	30	BW_not_sterile	Betaproteobacteria
												ASV20341	ZF.R2.E1.BWN	30	BW_not_sterile	Betaproteobacteria
												ASV33	ZF.R1.E1.BWN	30	BW_not_sterile	Betaproteobacteria
												ASV34900	ZF.R2.E2.BWN	30	BW_not_sterile	Betaproteobacteria
												ASV36090	ZF.R2.E2.WWN	30	WW_not_sterile	Gammaproteobacteria
												ASV48658	ZF.R2.E1.WWN	30	WW_not_sterile	Chitinophagia
												ASV48670	ZF.R2.E2.WWN	30	WW_not_sterile	Gammaproteobacteria
												ASV10344	ZF.R2.E1.WWN	29	WW_not_sterile	Flavobacteriia
												ASV10538	ZF.R2.E1.BWN	29	BW_not_sterile	Betaproteobacteria
												ASV13618	ZF.R2.E2.WWN	29	WW_not_sterile	Gammaproteobacteria
												ASV13903	ZF.R2.E1.WWN	29	WW_not_sterile	Flavobacteriia
												ASV16872	ZF.R1.E2.WWN	29	WW_not_sterile	Flavobacteriia
												ASV20538	ZF.R1.E2.WWN	29	WW_not_sterile	Betaproteobacteria
												ASV23531	ZF.R2.E2.BWN	29	BW_not_sterile	Betaproteobacteria
												ASV26029	ZF.R2.E2.WWN	29	WW_not_sterile	Alphaproteobacteria
												ASV36075	ZF.R2.E1.WWN	29	WW_not_sterile	Alphaproteobacteria
												ASV49859	ZF.R1.E2.WWN	29	WW_not_sterile	Alphaproteobacteria
												ASV49869	ZF.R2.E2.BWN	29	BW_not_sterile	Betaproteobacteria
												ASV49874	ZF.R2.E2.WWN	29	WW_not_sterile	Gammaproteobacteria
												ASV855	ZF.R2.E2.BWN	29	BW_not_sterile	Betaproteobacteria
												ASV8917	ZF.R2.E1.BWN	29	BW_not_sterile	Betaproteobacteria
												ASV9370	ZF.R1.E1.BWN	29	BW_not_sterile	Betaproteobacteria
												ASV12687	ZF.R2.E1.WWN	28	WW_not_sterile	Flavobacteriia
												ASV13820	ZF.R1.E2.WWN	28	WW_not_sterile	Flavobacteriia
												ASV14002	ZF.R2.E2.WWN	28	WW_not_sterile	Flavobacteriia
												ASV14256	ZF.R1.E2.WWN	28	WW_not_sterile	Betaproteobacteria
												ASV14319	ZF.R1.E1.WWN	28	WW_not_sterile	Gammaproteobacteria
												ASV14481	ZF.R2.E2.WWN	28	WW_not_sterile	Gammaproteobacteria
												ASV17825	ZF.R2.E2.WWN	28	WW_not_sterile	Gammaproteobacteria
												ASV19348	ZF.R2.E2.BWN	28	BW_not_sterile	Betaproteobacteria
												ASV19749	ZF.R1.E2.WWN	28	WW_not_sterile	Flavobacteriia
												ASV26037	ZF.R1.E1.WWN	28	WW_not_sterile	Gammaproteobacteria
												ASV28581	ZF.R2.E2.BWN	28	BW_not_sterile	Betaproteobacteria
												ASV51131	ZF.R1.E1.BWN	28	BW_not_sterile	Gammaproteobacteria
												ASV51132	ZF.R1.E1.BWN	28	BW_not_sterile	Alphaproteobacteria
												ASV51157	ZF.R2.E1.BWN	28	BW_not_sterile	Alphaproteobacteria
												ASV10014	ZF.R2.E1.BWN	27	BW_not_sterile	Betaproteobacteria
												ASV10249	ZF.R2.E2.WWN	27	WW_not_sterile	Flavobacteriia
												ASV10344	ZF.R2.E2.WWN	27	WW_not_sterile	Flavobacteriia
												ASV10875	ZF.R1.E2.WWN	27	WW_not_sterile	Flavobacteriia
												ASV10875	ZF.R1.E1.WWN	27	WW_not_sterile	Flavobacteriia
												ASV13575	ZF.R1.E1.WWN	27	WW_not_sterile	Gammaproteobacteria
												ASV14993	ZF.R1.E2.WWN	27	WW_not_sterile	Flavobacteriia
												ASV17143	ZF.R2.E2.WWN	27	WW_not_sterile	Flavobacteriia
												ASV21711	ZF.R2.E2.BWN	27	BW_not_sterile	Betaproteobacteria
												ASV22643	ZF.R2.E2.WWN	27	WW_not_sterile	Alphaproteobacteria
												ASV52492	ZF.R2.E1.WWN	27	WW_not_sterile	Gammaproteobacteria
												ASV52502	ZF.R2.E2.WWN	27	WW_not_sterile	Gammaproteobacteria
												ASV52503	ZF.R2.E2.WWN	27	WW_not_sterile	Gammaproteobacteria
												ASV52504	ZF.R2.E2.WWN	27	WW_not_sterile	Gammaproteobacteria
												ASV52505	ZF.R2.E2.WWN	27	WW_not_sterile	Flavobacteriia
												ASV52506	ZF.R2.E2.WWN	27	WW_not_sterile	Flavobacteriia
												ASV712	ZF.R1.E1.WWN	27	WW_not_sterile	Betaproteobacteria
												ASV8692	ZF.R1.E2.WWN	27	WW_not_sterile	Gammaproteobacteria
												ASV10249	ZF.R1.E1.WWN	26	WW_not_sterile	Flavobacteriia
												ASV10688	ZF.R2.E1.WWN	26	WW_not_sterile	Betaproteobacteria
												ASV11268	ZF.R1.E2.WWN	26	WW_not_sterile	Gammaproteobacteria
												ASV13214	ZF.R2.E2.WWN	26	WW_not_sterile	Alphaproteobacteria
												ASV14319	ZF.R1.E2.WWN	26	WW_not_sterile	Gammaproteobacteria
												ASV14482	ZF.R2.E2.WWN	26	WW_not_sterile	Gammaproteobacteria
												ASV14667	ZF.R2.E1.WWN	26	WW_not_sterile	Betaproteobacteria
												ASV15334	ZF.R1.E1.BWN	26	BW_not_sterile	Betaproteobacteria
												ASV18724	ZF.R2.E2.BWN	26	BW_not_sterile	Betaproteobacteria
												ASV22642	ZF.R2.E2.WWN	26	WW_not_sterile	Alphaproteobacteria
												ASV28585	ZF.R2.E2.BWN	26	BW_not_sterile	Betaproteobacteria
												ASV30977	ZF.R2.E2.WWN	26	WW_not_sterile	Gammaproteobacteria
												ASV345	ZF.R2.E2.WWN	26	WW_not_sterile	Gammaproteobacteria
												ASV38686	ZF.R2.E2.BWN	26	BW_not_sterile	Betaproteobacteria
												ASV53915	ZF.R1.E1.BWN	26	BW_not_sterile	Alphaproteobacteria
												ASV53916	ZF.R1.E1.BWN	26	BW_not_sterile	Actinobacteria
												ASV53917	ZF.R1.E1.BWN	26	BW_not_sterile	Gammaproteobacteria
												ASV53923	ZF.R1.E1.WWN	26	WW_not_sterile	Betaproteobacteria
												ASV53924	ZF.R1.E1.WWN	26	WW_not_sterile	Gammaproteobacteria
												ASV53943	ZF.R2.E1.WWN	26	WW_not_sterile	Gammaproteobacteria
												ASV53944	ZF.R2.E1.WWN	26	WW_not_sterile	Flavobacteriia
												ASV8692	ZF.R2.E1.WWN	26	WW_not_sterile	Gammaproteobacteria
												ASV916	ZF.R1.E1.BWN	26	BW_not_sterile	Gammaproteobacteria
												ASV9958	ZF.R1.E2.WWN	26	WW_not_sterile	Flavobacteriia
												ASV10014	ZF.R1.E1.BWN	25	BW_not_sterile	Betaproteobacteria
												ASV11775	ZF.R1.E1.WWN	25	WW_not_sterile	Gammaproteobacteria
												ASV12918	ZF.R1.E2.WWN	25	WW_not_sterile	Gammaproteobacteria
												ASV22478	ZF.R2.E2.WWN	25	WW_not_sterile	Alphaproteobacteria
												ASV23731	ZF.R2.E2.BWN	25	BW_not_sterile	Betaproteobacteria
												ASV23944	ZF.R1.E1.BWN	25	BW_not_sterile	Betaproteobacteria
												ASV24664	ZF.R2.E2.BWN	25	BW_not_sterile	Betaproteobacteria
												ASV27204	ZF.R2.E1.BWN	25	BW_not_sterile	Betaproteobacteria
												ASV27554	ZF.R2.E2.BWN	25	BW_not_sterile	Betaproteobacteria
												ASV30126	ZF.R2.E2.BWN	25	BW_not_sterile	Betaproteobacteria
												ASV30535	ZF.R2.E2.BWN	25	BW_not_sterile	Betaproteobacteria
												ASV8916	ZF.R1.E2.WWN	25	WW_not_sterile	Gammaproteobacteria
												ASV12918	ZF.R2.E2.WWN	24	WW_not_sterile	Gammaproteobacteria
												ASV13618	ZF.R1.E2.WWN	24	WW_not_sterile	Gammaproteobacteria
												ASV14993	ZF.R2.E1.WWN	24	WW_not_sterile	Flavobacteriia
												ASV15468	ZF.R2.E2.BWN	24	BW_not_sterile	Betaproteobacteria
												ASV16955	ZF.R1.E1.WWN	24	WW_not_sterile	Gammaproteobacteria
												ASV18160	ZF.R1.E1.BWN	24	BW_not_sterile	Betaproteobacteria
												ASV26029	ZF.R2.E1.WWN	24	WW_not_sterile	Alphaproteobacteria
												ASV33	ZF.R2.E1.BWN	24	BW_not_sterile	Betaproteobacteria
												ASV42595	ZF.R2.E2.WWN	24	WW_not_sterile	Gammaproteobacteria
												ASV46	ZF.R2.E2.WWN	24	WW_not_sterile	Betaproteobacteria
												ASV8128	ZF.R1.E1.BWN	24	BW_not_sterile	Betaproteobacteria
												ASV10619	ZF.R2.E2.WWN	23	WW_not_sterile	Gammaproteobacteria
												ASV10875	ZF.R2.E1.WWN	23	WW_not_sterile	Flavobacteriia
												ASV12316	ZF.R2.E2.WWN	23	WW_not_sterile	Flavobacteriia
												ASV13353	ZF.R2.E2.BWN	23	BW_not_sterile	Betaproteobacteria
												ASV13399	ZF.R2.E2.WWN	23	WW_not_sterile	Gammaproteobacteria
												ASV14	ZF.R2.E2.BWN	23	BW_not_sterile	Betaproteobacteria
												ASV16323	ZF.R1.E1.BWN	23	BW_not_sterile	Betaproteobacteria
												ASV18160	ZF.R2.E2.BWN	23	BW_not_sterile	Betaproteobacteria
												ASV18724	ZF.R1.E1.BWN	23	BW_not_sterile	Betaproteobacteria
												ASV18724	ZF.R2.E1.BWN	23	BW_not_sterile	Betaproteobacteria
												ASV20532	ZF.R1.E2.WWN	23	WW_not_sterile	Flavobacteriia
												ASV20885	ZF.R1.E2.WWN	23	WW_not_sterile	Flavobacteriia
												ASV21052	ZF.R2.E1.BWN	23	BW_not_sterile	Betaproteobacteria
												ASV21059	ZF.R2.E1.BWN	23	BW_not_sterile	Betaproteobacteria
												ASV21060	ZF.R2.E2.WWN	23	WW_not_sterile	Gammaproteobacteria
												ASV24429	ZF.R2.E1.WWN	23	WW_not_sterile	Flavobacteriia
												ASV24955	ZF.R2.E2.WWN	23	WW_not_sterile	Gammaproteobacteria
												ASV27552	ZF.R2.E1.BWN	23	BW_not_sterile	Betaproteobacteria
												ASV27552	ZF.R1.E1.BWN	23	BW_not_sterile	Betaproteobacteria
												ASV29341	ZF.R2.E2.BWN	23	BW_not_sterile	Betaproteobacteria
												ASV32293	ZF.R1.E1.BWN	23	BW_not_sterile	Betaproteobacteria
												ASV33246	ZF.R2.E2.WWN	23	WW_not_sterile	Chitinophagia
												ASV356	ZF.R1.E1.WWN	23	WW_not_sterile	Gammaproteobacteria
												ASV37360	ZF.R2.E1.WWN	23	WW_not_sterile	Betaproteobacteria
												ASV9870	ZF.R1.E1.BWN	23	BW_not_sterile	Betaproteobacteria
												ASV12149	ZF.R2.E2.WWN	22	WW_not_sterile	Gammaproteobacteria
												ASV12484	ZF.R2.E2.WWN	22	WW_not_sterile	Gammaproteobacteria
												ASV16955	ZF.R1.E2.WWN	22	WW_not_sterile	Gammaproteobacteria
												ASV18160	ZF.R2.E1.BWN	22	BW_not_sterile	Betaproteobacteria
												ASV19348	ZF.R1.E1.BWN	22	BW_not_sterile	Betaproteobacteria
												ASV20196	ZF.R1.E1.BWN	22	BW_not_sterile	Betaproteobacteria
												ASV20694	ZF.R1.E1.BWN	22	BW_not_sterile	Betaproteobacteria
												ASV20695	ZF.R1.E1.BWN	22	BW_not_sterile	Betaproteobacteria
												ASV22085	ZF.R2.E2.WWN	22	WW_not_sterile	Alphaproteobacteria
												ASV251	ZF.R1.E1.WWN	22	WW_not_sterile	Flavobacteriia
												ASV26884	ZF.R1.E1.BWN	22	BW_not_sterile	Betaproteobacteria
												ASV26891	ZF.R2.E2.WWN	22	WW_not_sterile	Flavobacteriia
												ASV30543	ZF.R1.E2.WWN	22	WW_not_sterile	Flavobacteriia
												ASV36730	ZF.R2.E2.WWN	22	WW_not_sterile	Gammaproteobacteria
												ASV38005	ZF.R2.E2.WWN	22	WW_not_sterile	Alphaproteobacteria
												ASV10066	ZF.R1.E1.BWN	21	BW_not_sterile	Betaproteobacteria
												ASV10621	ZF.R2.E2.WWN	21	WW_not_sterile	Chitinophagia
												ASV13575	ZF.R1.E2.WWN	21	WW_not_sterile	Gammaproteobacteria
												ASV14	ZF.R1.E1.BWN	21	BW_not_sterile	Betaproteobacteria
												ASV14002	ZF.R1.E1.WWN	21	WW_not_sterile	Flavobacteriia
												ASV14256	ZF.R2.E1.WWN	21	WW_not_sterile	Betaproteobacteria
												ASV14481	ZF.R1.E2.WWN	21	WW_not_sterile	Gammaproteobacteria
												ASV15193	ZF.R2.E1.BWN	21	BW_not_sterile	Betaproteobacteria
												ASV15550	ZF.R2.E2.WWN	21	WW_not_sterile	Alphaproteobacteria
												ASV16322	ZF.R2.E1.BWN	21	BW_not_sterile	Betaproteobacteria
												ASV17143	ZF.R1.E2.WWN	21	WW_not_sterile	Flavobacteriia
												ASV21530	ZF.R2.E2.WWN	21	WW_not_sterile	Flavobacteriia
												ASV21903	ZF.R2.E2.WWN	21	WW_not_sterile	Chitinophagia
												ASV23943	ZF.R1.E1.BWN	21	BW_not_sterile	Betaproteobacteria
												ASV24944	ZF.R1.E1.BWN	21	BW_not_sterile	Betaproteobacteria
												ASV26885	ZF.R1.E1.BWN	21	BW_not_sterile	Betaproteobacteria
												ASV27553	ZF.R1.E1.BWN	21	BW_not_sterile	Betaproteobacteria
												ASV37352	ZF.R1.E2.WWN	21	WW_not_sterile	Betaproteobacteria
												ASV40136	ZF.R2.E2.WWN	21	WW_not_sterile	Gammaproteobacteria
												ASV40142	ZF.R2.E1.WWN	21	WW_not_sterile	Flavobacteriia
												ASV40903	ZF.R2.E1.WWN	21	WW_not_sterile	Flavobacteriia
												ASV44427	ZF.R2.E1.WWN	21	WW_not_sterile	Betaproteobacteria
												ASV46	ZF.R2.E1.WWN	21	WW_not_sterile	Betaproteobacteria
												ASV8128	ZF.R2.E1.BWN	21	BW_not_sterile	Betaproteobacteria
												ASV8916	ZF.R2.E1.WWN	21	WW_not_sterile	Gammaproteobacteria
												ASV9709	ZF.R2.E1.WWN	21	WW_not_sterile	Gammaproteobacteria
												ASV10344	ZF.R1.E1.WWN	20	WW_not_sterile	Flavobacteriia
												ASV10829	ZF.R1.E1.BWN	20	BW_not_sterile	Betaproteobacteria
												ASV12687	ZF.R2.E2.WWN	20	WW_not_sterile	Flavobacteriia
												ASV13618	ZF.R1.E1.WWN	20	WW_not_sterile	Gammaproteobacteria
												ASV14482	ZF.R2.E1.WWN	20	WW_not_sterile	Gammaproteobacteria
												ASV15334	ZF.R2.E1.BWN	20	BW_not_sterile	Betaproteobacteria
												ASV16951	ZF.R1.E1.BWN	20	BW_not_sterile	Betaproteobacteria
												ASV17715	ZF.R2.E2.WWN	20	WW_not_sterile	Flavobacteriia
												ASV21052	ZF.R1.E1.BWN	20	BW_not_sterile	Betaproteobacteria
												ASV23092	ZF.R1.E1.WWN	20	WW_not_sterile	Flavobacteriia
												ASV26331	ZF.R2.E2.BWN	20	BW_not_sterile	Betaproteobacteria
												ASV28591	ZF.R2.E2.WWN	20	WW_not_sterile	Gammaproteobacteria
												ASV30968	ZF.R1.E1.WWN	20	WW_not_sterile	Gammaproteobacteria
												ASV32303	ZF.R2.E2.BWN	20	BW_not_sterile	Betaproteobacteria
												ASV357	ZF.R2.E2.WWN	20	WW_not_sterile	Gammaproteobacteria
												ASV37360	ZF.R1.E2.WWN	20	WW_not_sterile	Betaproteobacteria
												ASV38704	ZF.R2.E2.WWN	20	WW_not_sterile	Flavobacteriia
												ASV40114	ZF.R2.E1.BWN	20	BW_not_sterile	Betaproteobacteria
												ASV41731	ZF.R2.E2.WWN	20	WW_not_sterile	Flavobacteriia
												ASV11268	ZF.R2.E2.WWN	19	WW_not_sterile	Gammaproteobacteria
												ASV14482	ZF.R1.E1.WWN	19	WW_not_sterile	Gammaproteobacteria
												ASV15760	ZF.R2.E2.WWN	19	WW_not_sterile	Gammaproteobacteria
												ASV16872	ZF.R2.E2.WWN	19	WW_not_sterile	Flavobacteriia
												ASV18722	ZF.R2.E2.WWN	19	WW_not_sterile	Gammaproteobacteria
												ASV21896	ZF.R1.E2.WWN	19	WW_not_sterile	Flavobacteriia
												ASV22096	ZF.R2.E2.WWN	19	WW_not_sterile	Flavobacteriia
												ASV22642	ZF.R2.E1.WWN	19	WW_not_sterile	Alphaproteobacteria
												ASV23533	ZF.R1.E2.WWN	19	WW_not_sterile	Gammaproteobacteria
												ASV23944	ZF.R2.E1.BWN	19	BW_not_sterile	Betaproteobacteria
												ASV27554	ZF.R1.E1.BWN	19	BW_not_sterile	Betaproteobacteria
												ASV27899	ZF.R1.E1.BWN	19	BW_not_sterile	Betaproteobacteria
												ASV28247	ZF.R2.E1.WWN	19	WW_not_sterile	Gammaproteobacteria
												ASV28581	ZF.R1.E1.BWN	19	BW_not_sterile	Betaproteobacteria
												ASV33763	ZF.R2.E2.BWN	19	BW_not_sterile	Betaproteobacteria
												ASV34910	ZF.R2.E1.WWN	19	WW_not_sterile	Flavobacteriia
												ASV39401	ZF.R2.E1.WWN	19	WW_not_sterile	Flavobacteriia
												ASV45432	ZF.R2.E1.WWN	19	WW_not_sterile	Betaproteobacteria
												ASV46446	ZF.R2.E2.BWN	19	BW_not_sterile	Betaproteobacteria
												ASV51123	ZF.R2.E2.BWN	19	BW_not_sterile	Betaproteobacteria
												ASV51139	ZF.R1.E1.WWN	19	WW_not_sterile	Chitinophagia
												ASV53925	ZF.R1.E1.WWN	19	WW_not_sterile	Flavobacteriia
												ASV9958	ZF.R1.E1.WWN	19	WW_not_sterile	Flavobacteriia
												ASV12315	ZF.R2.E1.BWN	18	BW_not_sterile	Betaproteobacteria
												ASV12484	ZF.R1.E2.WWN	18	WW_not_sterile	Gammaproteobacteria
												ASV13482	ZF.R1.E1.WWN	18	WW_not_sterile	Flavobacteriia
												ASV14941	ZF.R2.E1.WWN	18	WW_not_sterile	Betaproteobacteria
												ASV15619	ZF.R2.E1.WWN	18	WW_not_sterile	Alphaproteobacteria
												ASV16323	ZF.R2.E1.BWN	18	BW_not_sterile	Betaproteobacteria
												ASV17143	ZF.R2.E1.WWN	18	WW_not_sterile	Flavobacteriia
												ASV21530	ZF.R2.E1.WWN	18	WW_not_sterile	Flavobacteriia
												ASV21711	ZF.R2.E1.BWN	18	BW_not_sterile	Betaproteobacteria
												ASV21895	ZF.R1.E2.WWN	18	WW_not_sterile	Flavobacteriia
												ASV22643	ZF.R2.E1.WWN	18	WW_not_sterile	Alphaproteobacteria
												ASV23732	ZF.R1.E1.BWN	18	BW_not_sterile	Betaproteobacteria
												ASV23942	ZF.R1.E2.WWN	18	WW_not_sterile	Gammaproteobacteria
												ASV23943	ZF.R2.E1.BWN	18	BW_not_sterile	Betaproteobacteria
												ASV25734	ZF.R1.E2.WWN	18	WW_not_sterile	Flavobacteriia
												ASV26037	ZF.R2.E2.WWN	18	WW_not_sterile	Gammaproteobacteria
												ASV26589	ZF.R2.E2.BWN	18	BW_not_sterile	Betaproteobacteria
												ASV27898	ZF.R2.E1.BWN	18	BW_not_sterile	Betaproteobacteria
												ASV27899	ZF.R2.E2.BWN	18	BW_not_sterile	Betaproteobacteria
												ASV31402	ZF.R2.E2.WWN	18	WW_not_sterile	Chitinophagia
												ASV32314	ZF.R2.E2.WWN	18	WW_not_sterile	Gammaproteobacteria
												ASV34910	ZF.R1.E2.WWN	18	WW_not_sterile	Flavobacteriia
												ASV37337	ZF.R2.E2.BWN	18	BW_not_sterile	Betaproteobacteria
												ASV38677	ZF.R2.E2.BWN	18	BW_not_sterile	Betaproteobacteria
												ASV39366	ZF.R2.E1.BWN	18	BW_not_sterile	Betaproteobacteria
												ASV39384	ZF.R2.E1.WWN	18	WW_not_sterile	Gammaproteobacteria
												ASV40136	ZF.R1.E2.WWN	18	WW_not_sterile	Gammaproteobacteria
												ASV40142	ZF.R2.E2.WWN	18	WW_not_sterile	Flavobacteriia
												ASV44414	ZF.R1.E1.WWN	18	WW_not_sterile	Flavobacteriia
												ASV45431	ZF.R2.E2.BWN	18	BW_not_sterile	Betaproteobacteria
												ASV49839	ZF.R2.E1.BWN	18	BW_not_sterile	Betaproteobacteria
												ASV50	ZF.R1.E1.BWN	18	BW_not_sterile	Betaproteobacteria
												ASV52488	ZF.R1.E2.WWN	18	WW_not_sterile	Gammaproteobacteria
												ASV12149	ZF.R1.E2.WWN	17	WW_not_sterile	Gammaproteobacteria
												ASV12316	ZF.R1.E2.WWN	17	WW_not_sterile	Flavobacteriia
												ASV13037	ZF.R1.E1.BWN	17	BW_not_sterile	Betaproteobacteria
												ASV134	ZF.R1.E1.BWN	17	BW_not_sterile	Betaproteobacteria
												ASV14002	ZF.R2.E1.WWN	17	WW_not_sterile	Flavobacteriia
												ASV14319	ZF.R2.E1.WWN	17	WW_not_sterile	Gammaproteobacteria
												ASV14481	ZF.R2.E1.WWN	17	WW_not_sterile	Gammaproteobacteria
												ASV14481	ZF.R1.E1.WWN	17	WW_not_sterile	Gammaproteobacteria
												ASV14993	ZF.R1.E1.WWN	17	WW_not_sterile	Flavobacteriia
												ASV16084	ZF.R1.E2.WWN	17	WW_not_sterile	Gammaproteobacteria
												ASV17430	ZF.R2.E2.WWN	17	WW_not_sterile	Gammaproteobacteria
												ASV18722	ZF.R2.E1.WWN	17	WW_not_sterile	Gammaproteobacteria
												ASV18960	ZF.R1.E1.WWN	17	WW_not_sterile	Betaproteobacteria
												ASV20538	ZF.R2.E1.WWN	17	WW_not_sterile	Betaproteobacteria
												ASV21052	ZF.R2.E2.BWN	17	BW_not_sterile	Betaproteobacteria
												ASV21896	ZF.R2.E1.WWN	17	WW_not_sterile	Flavobacteriia
												ASV25484	ZF.R2.E2.WWN	17	WW_not_sterile	Flavobacteriia
												ASV26589	ZF.R2.E1.BWN	17	BW_not_sterile	Betaproteobacteria
												ASV27900	ZF.R2.E2.BWN	17	BW_not_sterile	Betaproteobacteria
												ASV28952	ZF.R2.E1.BWN	17	BW_not_sterile	Betaproteobacteria
												ASV29341	ZF.R1.E1.BWN	17	BW_not_sterile	Betaproteobacteria
												ASV33762	ZF.R2.E2.BWN	17	BW_not_sterile	Betaproteobacteria
												ASV35498	ZF.R2.E2.BWN	17	BW_not_sterile	Betaproteobacteria
												ASV39366	ZF.R1.E1.BWN	17	BW_not_sterile	Betaproteobacteria
												ASV40903	ZF.R2.E2.WWN	17	WW_not_sterile	Flavobacteriia
												ASV42567	ZF.R2.E1.BWN	17	BW_not_sterile	Betaproteobacteria
												ASV46454	ZF.R2.E2.BWN	17	BW_not_sterile	Betaproteobacteria
												ASV46465	ZF.R1.E1.WWN	17	WW_not_sterile	Chitinophagia
												ASV47506	ZF.R2.E2.WWN	17	WW_not_sterile	Flavobacteriia
												ASV48627	ZF.R2.E2.BWN	17	BW_not_sterile	Betaproteobacteria
												ASV6685	ZF.R2.E2.WWN	17	WW_not_sterile	Gammaproteobacteria
												ASV9290	ZF.R2.E2.WWN	17	WW_not_sterile	Gammaproteobacteria
												ASV10066	ZF.R2.E1.BWN	16	BW_not_sterile	Betaproteobacteria
												ASV10688	ZF.R1.E1.BWN	16	BW_not_sterile	Betaproteobacteria
												ASV12313	ZF.R2.E1.BWN	16	BW_not_sterile	Betaproteobacteria
												ASV14815	ZF.R2.E1.WWN	16	WW_not_sterile	Flavobacteriia
												ASV16872	ZF.R2.E1.WWN	16	WW_not_sterile	Flavobacteriia
												ASV19475	ZF.R2.E2.BWN	16	BW_not_sterile	Betaproteobacteria
												ASV21053	ZF.R1.E1.BWN	16	BW_not_sterile	Betaproteobacteria
												ASV21060	ZF.R1.E2.WWN	16	WW_not_sterile	Gammaproteobacteria
												ASV22477	ZF.R2.E1.BWN	16	BW_not_sterile	Betaproteobacteria
												ASV24664	ZF.R1.E1.BWN	16	BW_not_sterile	Betaproteobacteria
												ASV251	ZF.R1.E2.WWN	16	WW_not_sterile	Flavobacteriia
												ASV25206	ZF.R2.E1.WWN	16	WW_not_sterile	Flavobacteriia
												ASV26331	ZF.R2.E1.BWN	16	BW_not_sterile	Betaproteobacteria
												ASV27204	ZF.R1.E1.BWN	16	BW_not_sterile	Betaproteobacteria
												ASV28957	ZF.R2.E1.WWN	16	WW_not_sterile	Flavobacteriia
												ASV30124	ZF.R1.E1.WWN	16	WW_not_sterile	Alphaproteobacteria
												ASV31817	ZF.R1.E2.WWN	16	WW_not_sterile	Gammaproteobacteria
												ASV32763	ZF.R2.E1.BWN	16	BW_not_sterile	Betaproteobacteria
												ASV32768	ZF.R2.E1.WWN	16	WW_not_sterile	Flavobacteriia
												ASV38692	ZF.R1.E1.BWN	16	BW_not_sterile	Betaproteobacteria
												ASV40112	ZF.R1.E1.BWN	16	BW_not_sterile	Betaproteobacteria
												ASV40885	ZF.R1.E2.WWN	16	WW_not_sterile	Flavobacteriia
												ASV43501	ZF.R2.E1.WWN	16	WW_not_sterile	Flavobacteriia
												ASV46	ZF.R1.E1.BWN	16	BW_not_sterile	Betaproteobacteria
												ASV47500	ZF.R1.E2.WWN	16	WW_not_sterile	Gammaproteobacteria
												ASV52471	ZF.R2.E2.BWN	16	BW_not_sterile	Betaproteobacteria
												ASV53950	ZF.R2.E2.BWN	16	BW_not_sterile	Gammaproteobacteria
												ASV76	ZF.R2.E1.BWN	16	BW_not_sterile	Betaproteobacteria
												ASV7909	ZF.R2.E1.BWN	16	BW_not_sterile	Betaproteobacteria
												ASV13618	ZF.R2.E1.WWN	15	WW_not_sterile	Gammaproteobacteria
												ASV13903	ZF.R1.E1.WWN	15	WW_not_sterile	Flavobacteriia
												ASV14815	ZF.R1.E2.WWN	15	WW_not_sterile	Flavobacteriia
												ASV16951	ZF.R2.E2.BWN	15	BW_not_sterile	Betaproteobacteria
												ASV17715	ZF.R2.E1.WWN	15	WW_not_sterile	Flavobacteriia
												ASV17827	ZF.R1.E1.BWN	15	BW_not_sterile	Betaproteobacteria
												ASV21713	ZF.R2.E1.WWN	15	WW_not_sterile	Alphaproteobacteria
												ASV21895	ZF.R2.E2.WWN	15	WW_not_sterile	Flavobacteriia
												ASV23092	ZF.R2.E1.WWN	15	WW_not_sterile	Flavobacteriia
												ASV23092	ZF.R2.E2.WWN	15	WW_not_sterile	Flavobacteriia
												ASV24150	ZF.R1.E2.WWN	15	WW_not_sterile	Gammaproteobacteria
												ASV24664	ZF.R2.E1.BWN	15	BW_not_sterile	Betaproteobacteria
												ASV251	ZF.R2.E1.WWN	15	WW_not_sterile	Flavobacteriia
												ASV26023	ZF.R2.E2.BWN	15	BW_not_sterile	Betaproteobacteria
												ASV26885	ZF.R2.E1.BWN	15	BW_not_sterile	Betaproteobacteria
												ASV27900	ZF.R1.E1.BWN	15	BW_not_sterile	Betaproteobacteria
												ASV28245	ZF.R2.E2.WWN	15	WW_not_sterile	Gammaproteobacteria
												ASV30968	ZF.R2.E2.WWN	15	WW_not_sterile	Gammaproteobacteria
												ASV32314	ZF.R1.E1.WWN	15	WW_not_sterile	Gammaproteobacteria
												ASV34304	ZF.R1.E1.WWN	15	WW_not_sterile	Alphaproteobacteria
												ASV36082	ZF.R2.E1.BWN	15	BW_not_sterile	Betaproteobacteria
												ASV36082	ZF.R1.E1.BWN	15	BW_not_sterile	Betaproteobacteria
												ASV36082	ZF.R2.E2.BWN	15	BW_not_sterile	Betaproteobacteria
												ASV36090	ZF.R1.E2.WWN	15	WW_not_sterile	Gammaproteobacteria
												ASV38002	ZF.R1.E1.BWN	15	BW_not_sterile	Betaproteobacteria
												ASV39386	ZF.R1.E1.BWN	15	BW_not_sterile	Betaproteobacteria
												ASV41709	ZF.R2.E1.BWN	15	BW_not_sterile	Betaproteobacteria
												ASV46465	ZF.R2.E2.WWN	15	WW_not_sterile	Chitinophagia
												ASV47500	ZF.R2.E2.WWN	15	WW_not_sterile	Gammaproteobacteria
												ASV48626	ZF.R2.E2.BWN	15	BW_not_sterile	Betaproteobacteria
												ASV518	ZF.R1.E1.BWN	15	BW_not_sterile	Betaproteobacteria
												ASV518	ZF.R2.E1.BWN	15	BW_not_sterile	Betaproteobacteria
												ASV53882	ZF.R1.E1.BWN	15	BW_not_sterile	Betaproteobacteria
												ASV542	ZF.R2.E2.WWN	15	WW_not_sterile	Alphaproteobacteria
												ASV712	ZF.R2.E1.WWN	15	WW_not_sterile	Betaproteobacteria
												ASV88	ZF.R2.E2.WWN	15	WW_not_sterile	Gammaproteobacteria
												ASV10619	ZF.R1.E2.WWN	14	WW_not_sterile	Gammaproteobacteria
												ASV14	ZF.R2.E1.BWN	14	BW_not_sterile	Betaproteobacteria
												ASV14941	ZF.R1.E1.BWN	14	BW_not_sterile	Betaproteobacteria
												ASV16955	ZF.R2.E1.WWN	14	WW_not_sterile	Gammaproteobacteria
												ASV19358	ZF.R2.E2.WWN	14	WW_not_sterile	Gammaproteobacteria
												ASV20694	ZF.R2.E1.BWN	14	BW_not_sterile	Betaproteobacteria
												ASV21530	ZF.R1.E2.WWN	14	WW_not_sterile	Flavobacteriia
												ASV21896	ZF.R2.E2.WWN	14	WW_not_sterile	Flavobacteriia
												ASV23533	ZF.R2.E2.WWN	14	WW_not_sterile	Gammaproteobacteria
												ASV23942	ZF.R2.E2.WWN	14	WW_not_sterile	Gammaproteobacteria
												ASV24669	ZF.R1.E2.WWN	14	WW_not_sterile	Flavobacteriia
												ASV25207	ZF.R1.E1.WWN	14	WW_not_sterile	Gammaproteobacteria
												ASV26331	ZF.R1.E1.BWN	14	BW_not_sterile	Betaproteobacteria
												ASV26885	ZF.R2.E2.BWN	14	BW_not_sterile	Betaproteobacteria
												ASV27551	ZF.R1.E1.BWN	14	BW_not_sterile	Betaproteobacteria
												ASV27553	ZF.R2.E2.BWN	14	BW_not_sterile	Betaproteobacteria
												ASV32293	ZF.R2.E1.BWN	14	BW_not_sterile	Betaproteobacteria
												ASV32769	ZF.R2.E2.WWN	14	WW_not_sterile	Gammaproteobacteria
												ASV33	ZF.R2.E2.BWN	14	BW_not_sterile	Betaproteobacteria
												ASV33763	ZF.R1.E1.BWN	14	BW_not_sterile	Betaproteobacteria
												ASV34896	ZF.R2.E2.BWN	14	BW_not_sterile	Betaproteobacteria
												ASV37352	ZF.R1.E1.WWN	14	WW_not_sterile	Betaproteobacteria
												ASV38692	ZF.R2.E2.BWN	14	BW_not_sterile	Betaproteobacteria
												ASV39365	ZF.R2.E1.BWN	14	BW_not_sterile	Betaproteobacteria
												ASV39375	ZF.R2.E2.BWN	14	BW_not_sterile	Betaproteobacteria
												ASV39387	ZF.R2.E2.BWN	14	BW_not_sterile	Betaproteobacteria
												ASV41697	ZF.R2.E1.BWN	14	BW_not_sterile	Betaproteobacteria
												ASV42567	ZF.R1.E1.BWN	14	BW_not_sterile	Betaproteobacteria
												ASV43487	ZF.R2.E2.WWN	14	WW_not_sterile	Gammaproteobacteria
												ASV47506	ZF.R2.E1.WWN	14	WW_not_sterile	Flavobacteriia
												ASV51150	ZF.R2.E1.WWN	14	WW_not_sterile	Betaproteobacteria
												ASV51150	ZF.R1.E2.WWN	14	WW_not_sterile	Betaproteobacteria
												ASV9370	ZF.R2.E1.BWN	14	BW_not_sterile	Betaproteobacteria
												ASV13820	ZF.R2.E2.WWN	13	WW_not_sterile	Flavobacteriia
												ASV14546	ZF.R1.E1.BWN	13	BW_not_sterile	Betaproteobacteria
												ASV16086	ZF.R2.E1.BWN	13	BW_not_sterile	Betaproteobacteria
												ASV17321	ZF.R1.E1.BWN	13	BW_not_sterile	Betaproteobacteria
												ASV19084	ZF.R1.E1.BWN	13	BW_not_sterile	Betaproteobacteria
												ASV20694	ZF.R2.E2.BWN	13	BW_not_sterile	Betaproteobacteria
												ASV21711	ZF.R1.E1.BWN	13	BW_not_sterile	Betaproteobacteria
												ASV21713	ZF.R1.E1.WWN	13	WW_not_sterile	Alphaproteobacteria
												ASV22477	ZF.R2.E2.BWN	13	BW_not_sterile	Betaproteobacteria
												ASV26023	ZF.R1.E1.BWN	13	BW_not_sterile	Betaproteobacteria
												ASV26333	ZF.R2.E2.WWN	13	WW_not_sterile	Flavobacteriia
												ASV274	ZF.R1.E1.BWN	13	BW_not_sterile	Gammaproteobacteria
												ASV28242	ZF.R1.E1.WWN	13	WW_not_sterile	Gammaproteobacteria
												ASV28957	ZF.R1.E2.WWN	13	WW_not_sterile	Flavobacteriia
												ASV298	ZF.R2.E2.BWN	13	BW_not_sterile	Betaproteobacteria
												ASV30121	ZF.R1.E1.BWN	13	BW_not_sterile	Betaproteobacteria
												ASV30122	ZF.R2.E1.BWN	13	BW_not_sterile	Betaproteobacteria
												ASV31813	ZF.R2.E1.WWN	13	WW_not_sterile	Gammaproteobacteria
												ASV33250	ZF.R2.E2.WWN	13	WW_not_sterile	Flavobacteriia
												ASV33787	ZF.R2.E1.WWN	13	WW_not_sterile	Betaproteobacteria
												ASV345	ZF.R2.E1.WWN	13	WW_not_sterile	Gammaproteobacteria
												ASV38002	ZF.R2.E1.BWN	13	BW_not_sterile	Betaproteobacteria
												ASV39386	ZF.R2.E2.BWN	13	BW_not_sterile	Betaproteobacteria
												ASV39387	ZF.R1.E1.BWN	13	BW_not_sterile	Betaproteobacteria
												ASV39387	ZF.R2.E1.BWN	13	BW_not_sterile	Betaproteobacteria
												ASV39401	ZF.R1.E2.WWN	13	WW_not_sterile	Flavobacteriia
												ASV40114	ZF.R1.E1.BWN	13	BW_not_sterile	Betaproteobacteria
												ASV40861	ZF.R1.E1.BWN	13	BW_not_sterile	Betaproteobacteria
												ASV40885	ZF.R1.E1.WWN	13	WW_not_sterile	Flavobacteriia
												ASV41697	ZF.R1.E1.BWN	13	BW_not_sterile	Betaproteobacteria
												ASV427	ZF.R2.E1.BWN	13	BW_not_sterile	Betaproteobacteria
												ASV43482	ZF.R2.E2.WWN	13	WW_not_sterile	Alphaproteobacteria
												ASV44427	ZF.R1.E2.WWN	13	WW_not_sterile	Betaproteobacteria
												ASV51122	ZF.R2.E2.BWN	13	BW_not_sterile	Betaproteobacteria
												ASV10111	ZF.R1.E1.BWN	12	BW_not_sterile	Gammaproteobacteria
												ASV108	ZF.R2.E2.WWN	12	WW_not_sterile	Gammaproteobacteria
												ASV10829	ZF.R2.E1.BWN	12	BW_not_sterile	Betaproteobacteria
												ASV12315	ZF.R1.E1.BWN	12	BW_not_sterile	Betaproteobacteria
												ASV14002	ZF.R1.E2.WWN	12	WW_not_sterile	Flavobacteriia
												ASV18722	ZF.R1.E1.WWN	12	WW_not_sterile	Gammaproteobacteria
												ASV18726	ZF.R2.E2.WWN	12	WW_not_sterile	Alphaproteobacteria
												ASV20695	ZF.R2.E2.BWN	12	BW_not_sterile	Betaproteobacteria
												ASV20885	ZF.R2.E2.WWN	12	WW_not_sterile	Flavobacteriia
												ASV23092	ZF.R1.E2.WWN	12	WW_not_sterile	Flavobacteriia
												ASV23531	ZF.R1.E1.BWN	12	BW_not_sterile	Betaproteobacteria
												ASV23737	ZF.R1.E1.WWN	12	WW_not_sterile	Flavobacteriia
												ASV23943	ZF.R2.E2.BWN	12	BW_not_sterile	Betaproteobacteria
												ASV23944	ZF.R2.E2.BWN	12	BW_not_sterile	Betaproteobacteria
												ASV24955	ZF.R1.E2.WWN	12	WW_not_sterile	Gammaproteobacteria
												ASV25206	ZF.R1.E2.WWN	12	WW_not_sterile	Flavobacteriia
												ASV26037	ZF.R2.E1.WWN	12	WW_not_sterile	Gammaproteobacteria
												ASV26333	ZF.R1.E2.WWN	12	WW_not_sterile	Flavobacteriia
												ASV26333	ZF.R2.E1.WWN	12	WW_not_sterile	Flavobacteriia
												ASV27551	ZF.R2.E1.BWN	12	BW_not_sterile	Betaproteobacteria
												ASV28588	ZF.R2.E2.WWN	12	WW_not_sterile	Flavobacteriia
												ASV28588	ZF.R1.E1.WWN	12	WW_not_sterile	Flavobacteriia
												ASV28952	ZF.R1.E1.BWN	12	BW_not_sterile	Betaproteobacteria
												ASV28956	ZF.R1.E1.WWN	12	WW_not_sterile	Alphaproteobacteria
												ASV291	ZF.R2.E2.WWN	12	WW_not_sterile	Flavobacteriia
												ASV30544	ZF.R2.E2.WWN	12	WW_not_sterile	Gammaproteobacteria
												ASV31813	ZF.R2.E2.WWN	12	WW_not_sterile	Gammaproteobacteria
												ASV32297	ZF.R2.E2.BWN	12	BW_not_sterile	Betaproteobacteria
												ASV329	ZF.R2.E2.WWN	12	WW_not_sterile	Alphaproteobacteria
												ASV34301	ZF.R1.E1.BWN	12	BW_not_sterile	Betaproteobacteria
												ASV39384	ZF.R1.E1.WWN	12	WW_not_sterile	Gammaproteobacteria
												ASV39386	ZF.R2.E1.BWN	12	BW_not_sterile	Betaproteobacteria
												ASV40861	ZF.R2.E1.BWN	12	BW_not_sterile	Betaproteobacteria
												ASV42595	ZF.R1.E2.WWN	12	WW_not_sterile	Gammaproteobacteria
												ASV427	ZF.R2.E2.BWN	12	BW_not_sterile	Betaproteobacteria
												ASV427	ZF.R1.E1.BWN	12	BW_not_sterile	Betaproteobacteria
												ASV43501	ZF.R1.E2.WWN	12	WW_not_sterile	Flavobacteriia
												ASV46473	ZF.R2.E2.WWN	12	WW_not_sterile	Flavobacteriia
												ASV47472	ZF.R2.E2.WWN	12	WW_not_sterile	Alphaproteobacteria
												ASV9870	ZF.R2.E1.BWN	12	BW_not_sterile	Betaproteobacteria
												ASV10656	ZF.R1.E1.BWN	11	BW_not_sterile	Betaproteobacteria
												ASV10656	ZF.R2.E1.BWN	11	BW_not_sterile	Betaproteobacteria
												ASV14993	ZF.R2.E2.WWN	11	WW_not_sterile	Flavobacteriia
												ASV17913	ZF.R1.E1.BWN	11	BW_not_sterile	Betaproteobacteria
												ASV20341	ZF.R2.E1.WWN	11	WW_not_sterile	Betaproteobacteria
												ASV23533	ZF.R1.E1.WWN	11	WW_not_sterile	Gammaproteobacteria
												ASV23730	ZF.R2.E2.WWN	11	WW_not_sterile	Gammaproteobacteria
												ASV23731	ZF.R1.E1.BWN	11	BW_not_sterile	Betaproteobacteria
												ASV23942	ZF.R1.E1.WWN	11	WW_not_sterile	Gammaproteobacteria
												ASV25206	ZF.R2.E2.WWN	11	WW_not_sterile	Flavobacteriia
												ASV25476	ZF.R2.E2.WWN	11	WW_not_sterile	Gammaproteobacteria
												ASV25734	ZF.R2.E1.WWN	11	WW_not_sterile	Flavobacteriia
												ASV26330	ZF.R1.E2.WWN	11	WW_not_sterile	Gammaproteobacteria
												ASV26589	ZF.R1.E1.BWN	11	BW_not_sterile	Betaproteobacteria
												ASV26883	ZF.R1.E1.WWN	11	WW_not_sterile	Gammaproteobacteria
												ASV27898	ZF.R2.E2.BWN	11	BW_not_sterile	Betaproteobacteria
												ASV27898	ZF.R1.E1.BWN	11	BW_not_sterile	Betaproteobacteria
												ASV27899	ZF.R2.E1.BWN	11	BW_not_sterile	Betaproteobacteria
												ASV28241	ZF.R2.E2.WWN	11	WW_not_sterile	Gammaproteobacteria
												ASV28245	ZF.R2.E1.WWN	11	WW_not_sterile	Gammaproteobacteria
												ASV28247	ZF.R2.E2.WWN	11	WW_not_sterile	Gammaproteobacteria
												ASV28588	ZF.R2.E1.WWN	11	WW_not_sterile	Flavobacteriia
												ASV28956	ZF.R2.E1.WWN	11	WW_not_sterile	Alphaproteobacteria
												ASV291	ZF.R1.E2.WWN	11	WW_not_sterile	Flavobacteriia
												ASV30122	ZF.R1.E1.BWN	11	BW_not_sterile	Betaproteobacteria
												ASV30122	ZF.R2.E2.BWN	11	BW_not_sterile	Betaproteobacteria
												ASV30977	ZF.R1.E1.WWN	11	WW_not_sterile	Gammaproteobacteria
												ASV32297	ZF.R1.E1.BWN	11	BW_not_sterile	Betaproteobacteria
												ASV32299	ZF.R2.E2.BWN	11	BW_not_sterile	Betaproteobacteria
												ASV32766	ZF.R2.E1.BWN	11	BW_not_sterile	Betaproteobacteria
												ASV32768	ZF.R2.E2.WWN	11	WW_not_sterile	Flavobacteriia
												ASV33761	ZF.R2.E2.BWN	11	BW_not_sterile	Betaproteobacteria
												ASV356	ZF.R2.E1.WWN	11	WW_not_sterile	Gammaproteobacteria
												ASV38677	ZF.R1.E1.BWN	11	BW_not_sterile	Betaproteobacteria
												ASV38692	ZF.R2.E1.BWN	11	BW_not_sterile	Betaproteobacteria
												ASV404	ZF.R1.E1.BWN	11	BW_not_sterile	Betaproteobacteria
												ASV41708	ZF.R2.E2.WWN	11	WW_not_sterile	Flavobacteriia
												ASV41709	ZF.R2.E2.BWN	11	BW_not_sterile	Betaproteobacteria
												ASV41709	ZF.R1.E1.BWN	11	BW_not_sterile	Betaproteobacteria
												ASV41730	ZF.R2.E2.WWN	11	WW_not_sterile	Flavobacteriia
												ASV48617	ZF.R2.E2.BWN	11	BW_not_sterile	Betaproteobacteria
												ASV48624	ZF.R1.E1.WWN	11	WW_not_sterile	Gammaproteobacteria
												ASV49839	ZF.R1.E1.BWN	11	BW_not_sterile	Betaproteobacteria
												ASV52444	ZF.R2.E1.BWN	11	BW_not_sterile	Betaproteobacteria
												ASV52445	ZF.R2.E2.BWN	11	BW_not_sterile	Betaproteobacteria
												ASV52471	ZF.R1.E1.BWN	11	BW_not_sterile	Betaproteobacteria
												ASV6685	ZF.R1.E2.WWN	11	WW_not_sterile	Gammaproteobacteria
												ASV108	ZF.R2.E1.WWN	10	WW_not_sterile	Gammaproteobacteria
												ASV16084	ZF.R2.E2.WWN	10	WW_not_sterile	Gammaproteobacteria
												ASV16324	ZF.R2.E1.BWN	10	BW_not_sterile	Betaproteobacteria
												ASV17143	ZF.R1.E1.WWN	10	WW_not_sterile	Flavobacteriia
												ASV17715	ZF.R1.E1.WWN	10	WW_not_sterile	Flavobacteriia
												ASV18722	ZF.R1.E2.WWN	10	WW_not_sterile	Gammaproteobacteria
												ASV19084	ZF.R2.E1.BWN	10	BW_not_sterile	Betaproteobacteria
												ASV19476	ZF.R1.E1.BWN	10	BW_not_sterile	Betaproteobacteria
												ASV26884	ZF.R2.E1.BWN	10	BW_not_sterile	Betaproteobacteria
												ASV27551	ZF.R2.E2.BWN	10	BW_not_sterile	Betaproteobacteria
												ASV28588	ZF.R1.E2.WWN	10	WW_not_sterile	Flavobacteriia
												ASV28950	ZF.R2.E1.WWN	10	WW_not_sterile	Betaproteobacteria
												ASV30120	ZF.R1.E1.BWN	10	BW_not_sterile	Betaproteobacteria
												ASV30121	ZF.R2.E1.BWN	10	BW_not_sterile	Betaproteobacteria
												ASV31813	ZF.R1.E1.WWN	10	WW_not_sterile	Gammaproteobacteria
												ASV319	ZF.R1.E1.BWN	10	BW_not_sterile	Betaproteobacteria
												ASV32299	ZF.R1.E1.BWN	10	BW_not_sterile	Betaproteobacteria
												ASV32299	ZF.R2.E1.BWN	10	BW_not_sterile	Betaproteobacteria
												ASV32763	ZF.R1.E1.BWN	10	BW_not_sterile	Betaproteobacteria
												ASV34301	ZF.R2.E2.BWN	10	BW_not_sterile	Betaproteobacteria
												ASV34896	ZF.R1.E1.BWN	10	BW_not_sterile	Betaproteobacteria
												ASV34910	ZF.R2.E2.WWN	10	WW_not_sterile	Flavobacteriia
												ASV36727	ZF.R2.E1.WWN	10	WW_not_sterile	Flavobacteriia
												ASV37343	ZF.R1.E1.WWN	10	WW_not_sterile	Alphaproteobacteria
												ASV42566	ZF.R1.E1.BWN	10	BW_not_sterile	Betaproteobacteria
												ASV43474	ZF.R1.E1.BWN	10	BW_not_sterile	Betaproteobacteria
												ASV43474	ZF.R2.E1.BWN	10	BW_not_sterile	Betaproteobacteria
												ASV44394	ZF.R1.E1.BWN	10	BW_not_sterile	Betaproteobacteria
												ASV518	ZF.R2.E2.BWN	10	BW_not_sterile	Betaproteobacteria
												ASV53881	ZF.R2.E2.BWN	10	BW_not_sterile	Betaproteobacteria
												ASV896	ZF.R2.E2.BWN	10	BW_not_sterile	Betaproteobacteria
												ASV12076	ZF.R1.E1.BWN	9	BW_not_sterile	Gammaproteobacteria
												ASV15760	ZF.R1.E2.WWN	9	WW_not_sterile	Gammaproteobacteria
												ASV16085	ZF.R2.E1.BWN	9	BW_not_sterile	Betaproteobacteria
												ASV17715	ZF.R1.E2.WWN	9	WW_not_sterile	Flavobacteriia
												ASV21053	ZF.R2.E1.BWN	9	BW_not_sterile	Betaproteobacteria
												ASV21895	ZF.R1.E1.WWN	9	WW_not_sterile	Flavobacteriia
												ASV22295	ZF.R2.E1.WWN	9	WW_not_sterile	Flavobacteriia
												ASV23949	ZF.R1.E2.WWN	9	WW_not_sterile	Flavobacteriia
												ASV24150	ZF.R2.E2.WWN	9	WW_not_sterile	Gammaproteobacteria
												ASV25484	ZF.R1.E2.WWN	9	WW_not_sterile	Flavobacteriia
												ASV25484	ZF.R2.E1.WWN	9	WW_not_sterile	Flavobacteriia
												ASV26330	ZF.R2.E2.WWN	9	WW_not_sterile	Gammaproteobacteria
												ASV26330	ZF.R1.E1.WWN	9	WW_not_sterile	Gammaproteobacteria
												ASV28950	ZF.R2.E1.BWN	9	BW_not_sterile	Betaproteobacteria
												ASV30543	ZF.R2.E1.WWN	9	WW_not_sterile	Flavobacteriia
												ASV30544	ZF.R1.E1.WWN	9	WW_not_sterile	Gammaproteobacteria
												ASV32308	ZF.R1.E2.WWN	9	WW_not_sterile	Flavobacteriia
												ASV32768	ZF.R1.E2.WWN	9	WW_not_sterile	Flavobacteriia
												ASV34312	ZF.R2.E2.WWN	9	WW_not_sterile	Gammaproteobacteria
												ASV345	ZF.R1.E1.WWN	9	WW_not_sterile	Gammaproteobacteria
												ASV357	ZF.R1.E1.WWN	9	WW_not_sterile	Gammaproteobacteria
												ASV366	ZF.R1.E1.BWN	9	BW_not_sterile	Betaproteobacteria
												ASV39383	ZF.R1.E1.WWN	9	WW_not_sterile	Flavobacteriia
												ASV40113	ZF.R1.E1.BWN	9	BW_not_sterile	Betaproteobacteria
												ASV40113	ZF.R2.E1.BWN	9	BW_not_sterile	Betaproteobacteria
												ASV40885	ZF.R2.E1.WWN	9	WW_not_sterile	Flavobacteriia
												ASV42565	ZF.R2.E1.BWN	9	BW_not_sterile	Betaproteobacteria
												ASV42572	ZF.R2.E2.WWN	9	WW_not_sterile	Alphaproteobacteria
												ASV43487	ZF.R1.E1.WWN	9	WW_not_sterile	Gammaproteobacteria
												ASV45431	ZF.R1.E1.BWN	9	BW_not_sterile	Betaproteobacteria
												ASV45432	ZF.R1.E1.BWN	9	BW_not_sterile	Betaproteobacteria
												ASV48639	ZF.R1.E1.WWN	9	WW_not_sterile	Flavobacteriia
												ASV49820	ZF.R1.E1.WWN	9	WW_not_sterile	Gammaproteobacteria
												ASV51106	ZF.R1.E1.BWN	9	BW_not_sterile	Betaproteobacteria
												ASV51107	ZF.R2.E1.BWN	9	BW_not_sterile	Betaproteobacteria
												ASV51139	ZF.R2.E2.WWN	9	WW_not_sterile	Chitinophagia
												ASV52488	ZF.R2.E2.WWN	9	WW_not_sterile	Gammaproteobacteria
												ASV53897	ZF.R2.E2.WWN	9	WW_not_sterile	Alphaproteobacteria
												ASV896	ZF.R1.E1.BWN	9	BW_not_sterile	Betaproteobacteria
												ASV108	ZF.R1.E1.WWN	8	WW_not_sterile	Gammaproteobacteria
												ASV13037	ZF.R2.E1.BWN	8	BW_not_sterile	Betaproteobacteria
												ASV13903	ZF.R1.E2.WWN	8	WW_not_sterile	Flavobacteriia
												ASV17430	ZF.R1.E2.WWN	8	WW_not_sterile	Gammaproteobacteria
												ASV17825	ZF.R1.E1.WWN	8	WW_not_sterile	Gammaproteobacteria
												ASV22477	ZF.R1.E1.BWN	8	BW_not_sterile	Betaproteobacteria
												ASV23732	ZF.R2.E1.BWN	8	BW_not_sterile	Betaproteobacteria
												ASV23942	ZF.R2.E1.WWN	8	WW_not_sterile	Gammaproteobacteria
												ASV251	ZF.R2.E2.WWN	8	WW_not_sterile	Flavobacteriia
												ASV25476	ZF.R1.E1.WWN	8	WW_not_sterile	Gammaproteobacteria
												ASV28247	ZF.R1.E1.WWN	8	WW_not_sterile	Gammaproteobacteria
												ASV28950	ZF.R1.E1.BWN	8	BW_not_sterile	Betaproteobacteria
												ASV291	ZF.R2.E1.WWN	8	WW_not_sterile	Flavobacteriia
												ASV29751	ZF.R1.E2.WWN	8	WW_not_sterile	Flavobacteriia
												ASV30121	ZF.R2.E2.BWN	8	BW_not_sterile	Betaproteobacteria
												ASV30543	ZF.R2.E2.WWN	8	WW_not_sterile	Flavobacteriia
												ASV31817	ZF.R2.E2.WWN	8	WW_not_sterile	Gammaproteobacteria
												ASV32303	ZF.R1.E1.BWN	8	BW_not_sterile	Betaproteobacteria
												ASV33761	ZF.R1.E1.BWN	8	BW_not_sterile	Betaproteobacteria
												ASV36727	ZF.R1.E2.WWN	8	WW_not_sterile	Flavobacteriia
												ASV37352	ZF.R2.E1.WWN	8	WW_not_sterile	Betaproteobacteria
												ASV39401	ZF.R2.E2.WWN	8	WW_not_sterile	Flavobacteriia
												ASV42566	ZF.R2.E2.BWN	8	BW_not_sterile	Betaproteobacteria
												ASV42581	ZF.R1.E2.WWN	8	WW_not_sterile	Flavobacteriia
												ASV44414	ZF.R1.E2.WWN	8	WW_not_sterile	Flavobacteriia
												ASV45419	ZF.R2.E2.BWN	8	BW_not_sterile	Betaproteobacteria
												ASV45429	ZF.R1.E2.WWN	8	WW_not_sterile	Gammaproteobacteria
												ASV46454	ZF.R2.E1.BWN	8	BW_not_sterile	Betaproteobacteria
												ASV47510	ZF.R2.E2.WWN	8	WW_not_sterile	Flavobacteriia
												ASV48636	ZF.R2.E2.WWN	8	WW_not_sterile	Gammaproteobacteria
												ASV49811	ZF.R1.E1.BWN	8	BW_not_sterile	Betaproteobacteria
												ASV51119	ZF.R2.E2.WWN	8	WW_not_sterile	Chitinophagia
												ASV51127	ZF.R1.E2.WWN	8	WW_not_sterile	Flavobacteriia
												ASV52456	ZF.R1.E1.WWN	8	WW_not_sterile	Alphaproteobacteria
												ASV53881	ZF.R1.E1.BWN	8	BW_not_sterile	Betaproteobacteria
												ASV53882	ZF.R2.E1.BWN	8	BW_not_sterile	Betaproteobacteria
												ASV12316	ZF.R1.E1.WWN	7	WW_not_sterile	Flavobacteriia
												ASV14941	ZF.R2.E1.BWN	7	BW_not_sterile	Betaproteobacteria
												ASV16779	ZF.R1.E1.BWN	7	BW_not_sterile	Betaproteobacteria
												ASV17436	ZF.R1.E2.WWN	7	WW_not_sterile	Gammaproteobacteria
												ASV18730	ZF.R1.E1.BWN	7	BW_not_sterile	Betaproteobacteria
												ASV19348	ZF.R2.E1.BWN	7	BW_not_sterile	Betaproteobacteria
												ASV20695	ZF.R2.E1.BWN	7	BW_not_sterile	Betaproteobacteria
												ASV21362	ZF.R1.E2.WWN	7	WW_not_sterile	Flavobacteriia
												ASV24955	ZF.R2.E1.WWN	7	WW_not_sterile	Gammaproteobacteria
												ASV26022	ZF.R1.E1.WWN	7	WW_not_sterile	Gammaproteobacteria
												ASV26023	ZF.R2.E1.BWN	7	BW_not_sterile	Betaproteobacteria
												ASV26883	ZF.R2.E1.WWN	7	WW_not_sterile	Gammaproteobacteria
												ASV28241	ZF.R1.E1.WWN	7	WW_not_sterile	Gammaproteobacteria
												ASV28242	ZF.R2.E2.WWN	7	WW_not_sterile	Gammaproteobacteria
												ASV28245	ZF.R1.E1.WWN	7	WW_not_sterile	Gammaproteobacteria
												ASV29341	ZF.R2.E1.BWN	7	BW_not_sterile	Betaproteobacteria
												ASV30124	ZF.R2.E1.WWN	7	WW_not_sterile	Alphaproteobacteria
												ASV30528	ZF.R1.E2.WWN	7	WW_not_sterile	Gammaproteobacteria
												ASV30535	ZF.R1.E1.BWN	7	BW_not_sterile	Betaproteobacteria
												ASV31817	ZF.R2.E1.WWN	7	WW_not_sterile	Gammaproteobacteria
												ASV319	ZF.R2.E2.BWN	7	BW_not_sterile	Betaproteobacteria
												ASV32314	ZF.R2.E1.WWN	7	WW_not_sterile	Gammaproteobacteria
												ASV33761	ZF.R2.E1.BWN	7	BW_not_sterile	Betaproteobacteria
												ASV33762	ZF.R1.E1.BWN	7	BW_not_sterile	Betaproteobacteria
												ASV34301	ZF.R2.E1.BWN	7	BW_not_sterile	Betaproteobacteria
												ASV35484	ZF.R2.E2.WWN	7	WW_not_sterile	Gammaproteobacteria
												ASV35498	ZF.R1.E1.BWN	7	BW_not_sterile	Betaproteobacteria
												ASV357	ZF.R2.E1.WWN	7	WW_not_sterile	Gammaproteobacteria
												ASV36730	ZF.R1.E1.WWN	7	WW_not_sterile	Gammaproteobacteria
												ASV37342	ZF.R2.E1.WWN	7	WW_not_sterile	Alphaproteobacteria
												ASV39365	ZF.R1.E1.BWN	7	BW_not_sterile	Betaproteobacteria
												ASV39375	ZF.R1.E1.BWN	7	BW_not_sterile	Betaproteobacteria
												ASV39382	ZF.R1.E1.WWN	7	WW_not_sterile	Flavobacteriia
												ASV41696	ZF.R2.E2.BWN	7	BW_not_sterile	Betaproteobacteria
												ASV42565	ZF.R1.E1.BWN	7	BW_not_sterile	Betaproteobacteria
												ASV43501	ZF.R2.E2.WWN	7	WW_not_sterile	Flavobacteriia
												ASV45419	ZF.R1.E1.BWN	7	BW_not_sterile	Betaproteobacteria
												ASV45429	ZF.R2.E2.WWN	7	WW_not_sterile	Gammaproteobacteria
												ASV46454	ZF.R1.E1.BWN	7	BW_not_sterile	Betaproteobacteria
												ASV48632	ZF.R2.E1.WWN	7	WW_not_sterile	Flavobacteriia
												ASV49810	ZF.R2.E2.BWN	7	BW_not_sterile	Betaproteobacteria
												ASV51107	ZF.R1.E1.BWN	7	BW_not_sterile	Betaproteobacteria
												ASV52444	ZF.R1.E1.BWN	7	BW_not_sterile	Betaproteobacteria
												ASV53880	ZF.R1.E1.BWN	7	BW_not_sterile	Betaproteobacteria
												ASV53900	ZF.R1.E1.WWN	7	WW_not_sterile	Gammaproteobacteria
												ASV53925	ZF.R2.E1.WWN	7	WW_not_sterile	Flavobacteriia
												ASV17825	ZF.R2.E1.WWN	6	WW_not_sterile	Gammaproteobacteria
												ASV17913	ZF.R2.E1.BWN	6	BW_not_sterile	Betaproteobacteria
												ASV19617	ZF.R1.E1.BWN	6	BW_not_sterile	Betaproteobacteria
												ASV21362	ZF.R2.E1.WWN	6	WW_not_sterile	Flavobacteriia
												ASV22645	ZF.R2.E1.BWN	6	BW_not_sterile	Betaproteobacteria
												ASV23730	ZF.R1.E1.WWN	6	WW_not_sterile	Gammaproteobacteria
												ASV23730	ZF.R1.E2.WWN	6	WW_not_sterile	Gammaproteobacteria
												ASV23731	ZF.R2.E1.BWN	6	BW_not_sterile	Betaproteobacteria
												ASV25476	ZF.R2.E1.WWN	6	WW_not_sterile	Gammaproteobacteria
												ASV26330	ZF.R2.E1.WWN	6	WW_not_sterile	Gammaproteobacteria
												ASV26884	ZF.R2.E2.BWN	6	BW_not_sterile	Betaproteobacteria
												ASV27560	ZF.R2.E1.BWN	6	BW_not_sterile	Betaproteobacteria
												ASV28242	ZF.R2.E1.WWN	6	WW_not_sterile	Gammaproteobacteria
												ASV28585	ZF.R1.E1.BWN	6	BW_not_sterile	Betaproteobacteria
												ASV298	ZF.R1.E1.BWN	6	BW_not_sterile	Betaproteobacteria
												ASV30120	ZF.R2.E1.BWN	6	BW_not_sterile	Betaproteobacteria
												ASV30528	ZF.R2.E2.WWN	6	WW_not_sterile	Gammaproteobacteria
												ASV34299	ZF.R1.E2.WWN	6	WW_not_sterile	Gammaproteobacteria
												ASV35484	ZF.R1.E2.WWN	6	WW_not_sterile	Gammaproteobacteria
												ASV36074	ZF.R2.E1.WWN	6	WW_not_sterile	Alphaproteobacteria
												ASV36076	ZF.R2.E1.WWN	6	WW_not_sterile	Flavobacteriia
												ASV36727	ZF.R2.E2.WWN	6	WW_not_sterile	Flavobacteriia
												ASV39383	ZF.R1.E2.WWN	6	WW_not_sterile	Flavobacteriia
												ASV40113	ZF.R2.E2.BWN	6	BW_not_sterile	Betaproteobacteria
												ASV41696	ZF.R1.E1.BWN	6	BW_not_sterile	Betaproteobacteria
												ASV42566	ZF.R2.E1.BWN	6	BW_not_sterile	Betaproteobacteria
												ASV42581	ZF.R2.E1.WWN	6	WW_not_sterile	Flavobacteriia
												ASV44421	ZF.R1.E2.WWN	6	WW_not_sterile	Flavobacteriia
												ASV45419	ZF.R2.E1.BWN	6	BW_not_sterile	Betaproteobacteria
												ASV45429	ZF.R1.E1.WWN	6	WW_not_sterile	Gammaproteobacteria
												ASV45431	ZF.R2.E1.BWN	6	BW_not_sterile	Betaproteobacteria
												ASV49811	ZF.R2.E1.BWN	6	BW_not_sterile	Betaproteobacteria
												ASV51127	ZF.R2.E2.WWN	6	WW_not_sterile	Flavobacteriia
												ASV52462	ZF.R1.E2.WWN	6	WW_not_sterile	Flavobacteriia
												ASV52462	ZF.R1.E1.WWN	6	WW_not_sterile	Flavobacteriia
												ASV53879	ZF.R2.E2.BWN	6	BW_not_sterile	Betaproteobacteria
												ASV17436	ZF.R2.E2.WWN	5	WW_not_sterile	Gammaproteobacteria
												ASV17436	ZF.R1.E1.WWN	5	WW_not_sterile	Gammaproteobacteria
												ASV18730	ZF.R2.E1.BWN	5	BW_not_sterile	Betaproteobacteria
												ASV20885	ZF.R1.E1.WWN	5	WW_not_sterile	Flavobacteriia
												ASV21058	ZF.R1.E1.BWN	5	BW_not_sterile	Betaproteobacteria
												ASV22645	ZF.R1.E1.BWN	5	BW_not_sterile	Betaproteobacteria
												ASV23531	ZF.R2.E1.BWN	5	BW_not_sterile	Betaproteobacteria
												ASV23533	ZF.R2.E1.WWN	5	WW_not_sterile	Gammaproteobacteria
												ASV25208	ZF.R1.E1.WWN	5	WW_not_sterile	Gammaproteobacteria
												ASV25484	ZF.R1.E1.WWN	5	WW_not_sterile	Flavobacteriia
												ASV25733	ZF.R2.E2.WWN	5	WW_not_sterile	Flavobacteriia
												ASV28582	ZF.R2.E1.BWN	5	BW_not_sterile	Betaproteobacteria
												ASV28585	ZF.R2.E1.BWN	5	BW_not_sterile	Betaproteobacteria
												ASV30544	ZF.R2.E1.WWN	5	WW_not_sterile	Gammaproteobacteria
												ASV30973	ZF.R2.E1.BWN	5	BW_not_sterile	Betaproteobacteria
												ASV38686	ZF.R1.E1.BWN	5	BW_not_sterile	Betaproteobacteria
												ASV39384	ZF.R2.E2.WWN	5	WW_not_sterile	Gammaproteobacteria
												ASV42563	ZF.R1.E2.WWN	5	WW_not_sterile	Gammaproteobacteria
												ASV42563	ZF.R2.E2.WWN	5	WW_not_sterile	Gammaproteobacteria
												ASV45432	ZF.R2.E1.BWN	5	BW_not_sterile	Betaproteobacteria
												ASV48632	ZF.R1.E2.WWN	5	WW_not_sterile	Flavobacteriia
												ASV48633	ZF.R2.E1.WWN	5	WW_not_sterile	Flavobacteriia
												ASV48633	ZF.R1.E2.WWN	5	WW_not_sterile	Flavobacteriia
												ASV50	ZF.R1.E1.WWN	5	WW_not_sterile	Betaproteobacteria
												ASV51127	ZF.R2.E1.WWN	5	WW_not_sterile	Flavobacteriia
												ASV52445	ZF.R1.E1.BWN	5	BW_not_sterile	Betaproteobacteria
												ASV53880	ZF.R2.E1.BWN	5	BW_not_sterile	Betaproteobacteria
												ASV9290	ZF.R1.E1.WWN	5	WW_not_sterile	Gammaproteobacteria
												ASV13398	ZF.R1.E1.BWN	4	BW_not_sterile	Gammaproteobacteria
												ASV16779	ZF.R2.E1.BWN	4	BW_not_sterile	Betaproteobacteria
												ASV17321	ZF.R2.E1.BWN	4	BW_not_sterile	Betaproteobacteria
												ASV19617	ZF.R2.E1.BWN	4	BW_not_sterile	Betaproteobacteria
												ASV19748	ZF.R1.E1.BWN	4	BW_not_sterile	Betaproteobacteria
												ASV19748	ZF.R2.E1.BWN	4	BW_not_sterile	Betaproteobacteria
												ASV21529	ZF.R1.E1.BWN	4	BW_not_sterile	Betaproteobacteria
												ASV23730	ZF.R2.E1.WWN	4	WW_not_sterile	Gammaproteobacteria
												ASV24955	ZF.R1.E1.WWN	4	WW_not_sterile	Gammaproteobacteria
												ASV25208	ZF.R1.E2.WWN	4	WW_not_sterile	Gammaproteobacteria
												ASV26022	ZF.R2.E2.WWN	4	WW_not_sterile	Gammaproteobacteria
												ASV26022	ZF.R1.E2.WWN	4	WW_not_sterile	Gammaproteobacteria
												ASV26022	ZF.R2.E1.WWN	4	WW_not_sterile	Gammaproteobacteria
												ASV26883	ZF.R1.E2.WWN	4	WW_not_sterile	Gammaproteobacteria
												ASV27554	ZF.R2.E1.BWN	4	BW_not_sterile	Betaproteobacteria
												ASV28586	ZF.R2.E1.BWN	4	BW_not_sterile	Betaproteobacteria
												ASV30543	ZF.R1.E1.WWN	4	WW_not_sterile	Flavobacteriia
												ASV30544	ZF.R1.E2.WWN	4	WW_not_sterile	Gammaproteobacteria
												ASV32297	ZF.R2.E1.BWN	4	BW_not_sterile	Betaproteobacteria
												ASV32763	ZF.R2.E2.BWN	4	BW_not_sterile	Betaproteobacteria
												ASV33762	ZF.R2.E1.BWN	4	BW_not_sterile	Betaproteobacteria
												ASV34299	ZF.R2.E2.WWN	4	WW_not_sterile	Gammaproteobacteria
												ASV34900	ZF.R2.E1.BWN	4	BW_not_sterile	Betaproteobacteria
												ASV366	ZF.R2.E1.BWN	4	BW_not_sterile	Betaproteobacteria
												ASV38674	ZF.R2.E2.WWN	4	WW_not_sterile	Gammaproteobacteria
												ASV404	ZF.R2.E1.BWN	4	BW_not_sterile	Betaproteobacteria
												ASV41696	ZF.R2.E1.BWN	4	BW_not_sterile	Betaproteobacteria
												ASV42565	ZF.R2.E2.BWN	4	BW_not_sterile	Betaproteobacteria
												ASV47483	ZF.R1.E1.WWN	4	WW_not_sterile	Gammaproteobacteria
												ASV48633	ZF.R2.E2.WWN	4	WW_not_sterile	Flavobacteriia
												ASV51118	ZF.R1.E1.WWN	4	WW_not_sterile	Alphaproteobacteria
												ASV52464	ZF.R1.E1.WWN	4	WW_not_sterile	Flavobacteriia
												ASV53895	ZF.R1.E1.WWN	4	WW_not_sterile	Alphaproteobacteria
												ASV9290	ZF.R1.E2.WWN	4	WW_not_sterile	Gammaproteobacteria
												ASV13820	ZF.R1.E1.WWN	3	WW_not_sterile	Flavobacteriia
												ASV14112	ZF.R1.E1.BWN	3	BW_not_sterile	Gammaproteobacteria
												ASV19476	ZF.R2.E1.BWN	3	BW_not_sterile	Betaproteobacteria
												ASV22088	ZF.R1.E1.BWN	3	BW_not_sterile	Betaproteobacteria
												ASV26883	ZF.R2.E2.WWN	3	WW_not_sterile	Gammaproteobacteria
												ASV28242	ZF.R1.E2.WWN	3	WW_not_sterile	Gammaproteobacteria
												ASV28586	ZF.R1.E1.BWN	3	BW_not_sterile	Betaproteobacteria
												ASV28959	ZF.R2.E1.BWN	3	BW_not_sterile	Betaproteobacteria
												ASV28959	ZF.R1.E1.BWN	3	BW_not_sterile	Betaproteobacteria
												ASV30537	ZF.R2.E1.BWN	3	BW_not_sterile	Betaproteobacteria
												ASV31817	ZF.R1.E1.WWN	3	WW_not_sterile	Gammaproteobacteria
												ASV32303	ZF.R2.E1.BWN	3	BW_not_sterile	Betaproteobacteria
												ASV34312	ZF.R1.E1.WWN	3	WW_not_sterile	Gammaproteobacteria
												ASV34896	ZF.R2.E1.BWN	3	BW_not_sterile	Betaproteobacteria
												ASV38674	ZF.R2.E1.WWN	3	WW_not_sterile	Gammaproteobacteria
												ASV39375	ZF.R2.E1.BWN	3	BW_not_sterile	Betaproteobacteria
												ASV44421	ZF.R1.E1.WWN	3	WW_not_sterile	Flavobacteriia
												ASV45429	ZF.R2.E1.WWN	3	WW_not_sterile	Gammaproteobacteria
												ASV47483	ZF.R2.E1.WWN	3	WW_not_sterile	Gammaproteobacteria
												ASV47483	ZF.R2.E2.WWN	3	WW_not_sterile	Gammaproteobacteria
												ASV48632	ZF.R2.E2.WWN	3	WW_not_sterile	Flavobacteriia
												ASV49819	ZF.R1.E1.BWN	3	BW_not_sterile	Betaproteobacteria
												ASV51122	ZF.R1.E1.BWN	3	BW_not_sterile	Betaproteobacteria
												ASV52462	ZF.R2.E1.WWN	3	WW_not_sterile	Flavobacteriia
												ASV10688	ZF.R2.E1.BWN	2	BW_not_sterile	Betaproteobacteria
												ASV14546	ZF.R2.E1.BWN	2	BW_not_sterile	Betaproteobacteria
												ASV16160	ZF.R1.E1.BWN	2	BW_not_sterile	Gammaproteobacteria
												ASV166	ZF.R2.E2.WWN	2	WW_not_sterile	Gammaproteobacteria
												ASV21529	ZF.R2.E1.BWN	2	BW_not_sterile	Betaproteobacteria
												ASV22295	ZF.R1.E1.WWN	2	WW_not_sterile	Flavobacteriia
												ASV27560	ZF.R1.E1.BWN	2	BW_not_sterile	Betaproteobacteria
												ASV27900	ZF.R2.E1.BWN	2	BW_not_sterile	Betaproteobacteria
												ASV28241	ZF.R2.E1.WWN	2	WW_not_sterile	Gammaproteobacteria
												ASV28958	ZF.R2.E1.BWN	2	BW_not_sterile	Betaproteobacteria
												ASV28958	ZF.R1.E1.BWN	2	BW_not_sterile	Betaproteobacteria
												ASV30537	ZF.R1.E1.BWN	2	BW_not_sterile	Betaproteobacteria
												ASV30968	ZF.R2.E1.WWN	2	WW_not_sterile	Gammaproteobacteria
												ASV30973	ZF.R1.E1.BWN	2	BW_not_sterile	Betaproteobacteria
												ASV34900	ZF.R1.E1.BWN	2	BW_not_sterile	Betaproteobacteria
												ASV38674	ZF.R1.E1.WWN	2	WW_not_sterile	Gammaproteobacteria
												ASV48617	ZF.R1.E1.BWN	2	BW_not_sterile	Betaproteobacteria
												ASV48627	ZF.R1.E1.BWN	2	BW_not_sterile	Betaproteobacteria
												ASV52462	ZF.R2.E2.WWN	2	WW_not_sterile	Flavobacteriia
												ASV6685	ZF.R1.E1.WWN	2	WW_not_sterile	Gammaproteobacteria
												ASV166	ZF.R2.E1.WWN	1	WW_not_sterile	Gammaproteobacteria
												ASV17432	ZF.R1.E1.BWN	1	BW_not_sterile	Gammaproteobacteria
												ASV20196	ZF.R2.E1.BWN	1	BW_not_sterile	Betaproteobacteria
												ASV21058	ZF.R2.E1.BWN	1	BW_not_sterile	Betaproteobacteria
												ASV21362	ZF.R1.E1.WWN	1	WW_not_sterile	Flavobacteriia
												ASV25208	ZF.R2.E2.WWN	1	WW_not_sterile	Gammaproteobacteria
												ASV35498	ZF.R2.E1.BWN	1	BW_not_sterile	Betaproteobacteria
												ASV38674	ZF.R1.E2.WWN	1	WW_not_sterile	Gammaproteobacteria
												ASV38686	ZF.R2.E1.BWN	1	BW_not_sterile	Betaproteobacteria
												ASV40870	ZF.R1.E1.WWN	1	WW_not_sterile	Alphaproteobacteria
												ASV49819	ZF.R2.E1.BWN	1	BW_not_sterile	Betaproteobacteria
												ASV51122	ZF.R2.E1.BWN	1	BW_not_sterile	Betaproteobacteria
												ASV1	ZF.R1.E1.BWN	0	BW_not_sterile	Flavobacteriia
												ASV1	ZF.R2.E1.BWN	0	BW_not_sterile	Flavobacteriia
												ASV1	ZF.R1.E1.WWN	0	WW_not_sterile	Flavobacteriia
												ASV1	ZF.R2.E1.WWN	0	WW_not_sterile	Flavobacteriia
												ASV1	ZF.R1.E2.WWN	0	WW_not_sterile	Flavobacteriia
												ASV1	ZF.R2.E2.BWN	0	BW_not_sterile	Flavobacteriia
												ASV1	ZF.R2.E2.WWN	0	WW_not_sterile	Flavobacteriia
												ASV10014	ZF.R2.E1.WWN	0	WW_not_sterile	Betaproteobacteria
												ASV10014	ZF.R1.E1.WWN	0	WW_not_sterile	Betaproteobacteria
												ASV10014	ZF.R1.E2.WWN	0	WW_not_sterile	Betaproteobacteria
												ASV10014	ZF.R2.E2.WWN	0	WW_not_sterile	Betaproteobacteria
												ASV10031	ZF.R2.E2.BWN	0	BW_not_sterile	Gammaproteobacteria
												ASV10031	ZF.R1.E1.BWN	0	BW_not_sterile	Gammaproteobacteria
												ASV10031	ZF.R2.E1.BWN	0	BW_not_sterile	Gammaproteobacteria
												ASV10031	ZF.R1.E2.WWN	0	WW_not_sterile	Gammaproteobacteria
												ASV10066	ZF.R2.E1.WWN	0	WW_not_sterile	Betaproteobacteria
												ASV10066	ZF.R1.E2.WWN	0	WW_not_sterile	Betaproteobacteria
												ASV10066	ZF.R2.E2.WWN	0	WW_not_sterile	Betaproteobacteria
												ASV10066	ZF.R1.E1.WWN	0	WW_not_sterile	Betaproteobacteria
												ASV10092	ZF.R1.E1.BWN	0	BW_not_sterile	Flavobacteriia
												ASV10092	ZF.R2.E2.BWN	0	BW_not_sterile	Flavobacteriia
												ASV10092	ZF.R2.E1.BWN	0	BW_not_sterile	Flavobacteriia
												ASV10111	ZF.R2.E2.BWN	0	BW_not_sterile	Gammaproteobacteria
												ASV10111	ZF.R1.E1.WWN	0	WW_not_sterile	Gammaproteobacteria
												ASV10111	ZF.R1.E2.WWN	0	WW_not_sterile	Gammaproteobacteria
												ASV10111	ZF.R2.E2.WWN	0	WW_not_sterile	Gammaproteobacteria
												ASV10111	ZF.R2.E1.WWN	0	WW_not_sterile	Gammaproteobacteria
												ASV10111	ZF.R2.E1.BWN	0	BW_not_sterile	Gammaproteobacteria
												ASV10249	ZF.R2.E1.BWN	0	BW_not_sterile	Flavobacteriia
												ASV10249	ZF.R2.E2.BWN	0	BW_not_sterile	Flavobacteriia
												ASV10249	ZF.R1.E1.BWN	0	BW_not_sterile	Flavobacteriia
												ASV10296	ZF.R1.E2.WWN	0	WW_not_sterile	Betaproteobacteria
												ASV10296	ZF.R2.E1.WWN	0	WW_not_sterile	Betaproteobacteria
												ASV10296	ZF.R1.E1.WWN	0	WW_not_sterile	Betaproteobacteria
												ASV10296	ZF.R2.E2.WWN	0	WW_not_sterile	Betaproteobacteria
												ASV10344	ZF.R2.E1.BWN	0	BW_not_sterile	Flavobacteriia
												ASV10344	ZF.R1.E1.BWN	0	BW_not_sterile	Flavobacteriia
												ASV10344	ZF.R2.E2.BWN	0	BW_not_sterile	Flavobacteriia
												ASV10390	ZF.R2.E1.WWN	0	WW_not_sterile	Betaproteobacteria
												ASV10390	ZF.R2.E2.WWN	0	WW_not_sterile	Betaproteobacteria
												ASV10390	ZF.R1.E2.WWN	0	WW_not_sterile	Betaproteobacteria
												ASV10390	ZF.R1.E1.WWN	0	WW_not_sterile	Betaproteobacteria
												ASV10538	ZF.R2.E1.WWN	0	WW_not_sterile	Betaproteobacteria
												ASV10538	ZF.R2.E2.WWN	0	WW_not_sterile	Betaproteobacteria
												ASV10538	ZF.R1.E2.WWN	0	WW_not_sterile	Betaproteobacteria
												ASV10538	ZF.R1.E1.WWN	0	WW_not_sterile	Betaproteobacteria
												ASV10619	ZF.R2.E1.BWN	0	BW_not_sterile	Gammaproteobacteria
												ASV10619	ZF.R1.E1.BWN	0	BW_not_sterile	Gammaproteobacteria
												ASV10619	ZF.R2.E2.BWN	0	BW_not_sterile	Gammaproteobacteria
												ASV10621	ZF.R2.E1.WWN	0	WW_not_sterile	Chitinophagia
												ASV10621	ZF.R2.E1.BWN	0	BW_not_sterile	Chitinophagia
												ASV10621	ZF.R1.E2.WWN	0	WW_not_sterile	Chitinophagia
												ASV10621	ZF.R1.E1.BWN	0	BW_not_sterile	Chitinophagia
												ASV10621	ZF.R2.E2.BWN	0	BW_not_sterile	Chitinophagia
												ASV10656	ZF.R2.E1.WWN	0	WW_not_sterile	Betaproteobacteria
												ASV10656	ZF.R2.E2.WWN	0	WW_not_sterile	Betaproteobacteria
												ASV10656	ZF.R1.E1.WWN	0	WW_not_sterile	Betaproteobacteria
												ASV10656	ZF.R1.E2.WWN	0	WW_not_sterile	Betaproteobacteria
												ASV10688	ZF.R2.E2.WWN	0	WW_not_sterile	Betaproteobacteria
												ASV10688	ZF.R1.E1.WWN	0	WW_not_sterile	Betaproteobacteria
												ASV10688	ZF.R1.E2.WWN	0	WW_not_sterile	Betaproteobacteria
												ASV10759	ZF.R1.E1.BWN	0	BW_not_sterile	Flavobacteriia
												ASV10759	ZF.R2.E2.WWN	0	WW_not_sterile	Flavobacteriia
												ASV10759	ZF.R2.E2.BWN	0	BW_not_sterile	Flavobacteriia
												ASV10759	ZF.R1.E1.WWN	0	WW_not_sterile	Flavobacteriia
												ASV10759	ZF.R2.E1.BWN	0	BW_not_sterile	Flavobacteriia
												ASV108	ZF.R2.E1.BWN	0	BW_not_sterile	Gammaproteobacteria
												ASV108	ZF.R1.E1.BWN	0	BW_not_sterile	Gammaproteobacteria
												ASV108	ZF.R1.E2.WWN	0	WW_not_sterile	Gammaproteobacteria
												ASV108	ZF.R2.E2.BWN	0	BW_not_sterile	Gammaproteobacteria
												ASV10805	ZF.R1.E2.WWN	0	WW_not_sterile	Betaproteobacteria
												ASV10805	ZF.R2.E2.WWN	0	WW_not_sterile	Betaproteobacteria
												ASV10805	ZF.R2.E1.WWN	0	WW_not_sterile	Betaproteobacteria
												ASV10805	ZF.R1.E1.WWN	0	WW_not_sterile	Betaproteobacteria
												ASV10829	ZF.R2.E2.WWN	0	WW_not_sterile	Betaproteobacteria
												ASV10829	ZF.R1.E1.WWN	0	WW_not_sterile	Betaproteobacteria
												ASV10829	ZF.R1.E2.WWN	0	WW_not_sterile	Betaproteobacteria
												ASV10829	ZF.R2.E1.WWN	0	WW_not_sterile	Betaproteobacteria
												ASV10875	ZF.R2.E2.BWN	0	BW_not_sterile	Flavobacteriia
												ASV10875	ZF.R2.E1.BWN	0	BW_not_sterile	Flavobacteriia
												ASV10875	ZF.R1.E1.BWN	0	BW_not_sterile	Flavobacteriia
												ASV10942	ZF.R1.E1.WWN	0	WW_not_sterile	Flavobacteriia
												ASV10942	ZF.R2.E1.BWN	0	BW_not_sterile	Flavobacteriia
												ASV10942	ZF.R2.E2.BWN	0	BW_not_sterile	Flavobacteriia
												ASV10942	ZF.R1.E1.BWN	0	BW_not_sterile	Flavobacteriia
												ASV11026	ZF.R1.E1.WWN	0	WW_not_sterile	Gammaproteobacteria
												ASV11026	ZF.R1.E2.WWN	0	WW_not_sterile	Gammaproteobacteria
												ASV11026	ZF.R2.E2.BWN	0	BW_not_sterile	Gammaproteobacteria
												ASV11026	ZF.R2.E1.BWN	0	BW_not_sterile	Gammaproteobacteria
												ASV11026	ZF.R2.E1.WWN	0	WW_not_sterile	Gammaproteobacteria
												ASV11026	ZF.R1.E1.BWN	0	BW_not_sterile	Gammaproteobacteria
												ASV11026	ZF.R2.E2.WWN	0	WW_not_sterile	Gammaproteobacteria
												ASV11079	ZF.R1.E2.WWN	0	WW_not_sterile	Flavobacteriia
												ASV11079	ZF.R2.E1.BWN	0	BW_not_sterile	Flavobacteriia
												ASV11079	ZF.R2.E1.WWN	0	WW_not_sterile	Flavobacteriia
												ASV11079	ZF.R2.E2.BWN	0	BW_not_sterile	Flavobacteriia
												ASV11079	ZF.R2.E2.WWN	0	WW_not_sterile	Flavobacteriia
												ASV11079	ZF.R1.E1.BWN	0	BW_not_sterile	Flavobacteriia
												ASV11110	ZF.R1.E2.WWN	0	WW_not_sterile	Betaproteobacteria
												ASV11110	ZF.R2.E1.WWN	0	WW_not_sterile	Betaproteobacteria
												ASV11110	ZF.R1.E1.WWN	0	WW_not_sterile	Betaproteobacteria
												ASV11110	ZF.R2.E2.WWN	0	WW_not_sterile	Betaproteobacteria
												ASV11133	ZF.R1.E2.WWN	0	WW_not_sterile	Betaproteobacteria
												ASV11133	ZF.R2.E1.WWN	0	WW_not_sterile	Betaproteobacteria
												ASV11133	ZF.R2.E2.WWN	0	WW_not_sterile	Betaproteobacteria
												ASV11133	ZF.R1.E1.WWN	0	WW_not_sterile	Betaproteobacteria
												ASV11268	ZF.R2.E1.WWN	0	WW_not_sterile	Gammaproteobacteria
												ASV11268	ZF.R2.E1.BWN	0	BW_not_sterile	Gammaproteobacteria
												ASV11268	ZF.R2.E2.BWN	0	BW_not_sterile	Gammaproteobacteria
												ASV11268	ZF.R1.E1.WWN	0	WW_not_sterile	Gammaproteobacteria
												ASV11268	ZF.R1.E1.BWN	0	BW_not_sterile	Gammaproteobacteria
												ASV11430	ZF.R2.E1.BWN	0	BW_not_sterile	Alphaproteobacteria
												ASV11430	ZF.R1.E1.BWN	0	BW_not_sterile	Alphaproteobacteria
												ASV11430	ZF.R2.E2.BWN	0	BW_not_sterile	Alphaproteobacteria
												ASV11430	ZF.R1.E1.WWN	0	WW_not_sterile	Alphaproteobacteria
												ASV11430	ZF.R1.E2.WWN	0	WW_not_sterile	Alphaproteobacteria
												ASV11454	ZF.R2.E1.WWN	0	WW_not_sterile	Flavobacteriia
												ASV11454	ZF.R2.E2.BWN	0	BW_not_sterile	Flavobacteriia
												ASV11454	ZF.R2.E2.WWN	0	WW_not_sterile	Flavobacteriia
												ASV11454	ZF.R2.E1.BWN	0	BW_not_sterile	Flavobacteriia
												ASV11454	ZF.R1.E1.WWN	0	WW_not_sterile	Flavobacteriia
												ASV11454	ZF.R1.E1.BWN	0	BW_not_sterile	Flavobacteriia
												ASV11454	ZF.R1.E2.WWN	0	WW_not_sterile	Flavobacteriia
												ASV11482	ZF.R2.E2.WWN	0	WW_not_sterile	Betaproteobacteria
												ASV11482	ZF.R1.E1.BWN	0	BW_not_sterile	Betaproteobacteria
												ASV11482	ZF.R2.E1.WWN	0	WW_not_sterile	Betaproteobacteria
												ASV11482	ZF.R1.E1.WWN	0	WW_not_sterile	Betaproteobacteria
												ASV11482	ZF.R2.E1.BWN	0	BW_not_sterile	Betaproteobacteria
												ASV11482	ZF.R1.E2.WWN	0	WW_not_sterile	Betaproteobacteria
												ASV11587	ZF.R2.E2.BWN	0	BW_not_sterile	Gammaproteobacteria
												ASV11587	ZF.R1.E1.BWN	0	BW_not_sterile	Gammaproteobacteria
												ASV11587	ZF.R2.E1.BWN	0	BW_not_sterile	Gammaproteobacteria
												ASV11587	ZF.R1.E2.WWN	0	WW_not_sterile	Gammaproteobacteria
												ASV11587	ZF.R2.E1.WWN	0	WW_not_sterile	Gammaproteobacteria
												ASV116	ZF.R1.E1.WWN	0	WW_not_sterile	Betaproteobacteria
												ASV116	ZF.R2.E1.BWN	0	BW_not_sterile	Betaproteobacteria
												ASV116	ZF.R2.E1.WWN	0	WW_not_sterile	Betaproteobacteria
												ASV116	ZF.R2.E2.BWN	0	BW_not_sterile	Betaproteobacteria
												ASV116	ZF.R1.E1.BWN	0	BW_not_sterile	Betaproteobacteria
												ASV116	ZF.R2.E2.WWN	0	WW_not_sterile	Betaproteobacteria
												ASV116	ZF.R1.E2.WWN	0	WW_not_sterile	Betaproteobacteria
												ASV11619	ZF.R2.E2.BWN	0	BW_not_sterile	Alphaproteobacteria
												ASV11619	ZF.R2.E2.WWN	0	WW_not_sterile	Alphaproteobacteria
												ASV11619	ZF.R1.E1.WWN	0	WW_not_sterile	Alphaproteobacteria
												ASV11619	ZF.R1.E1.BWN	0	BW_not_sterile	Alphaproteobacteria
												ASV11619	ZF.R1.E2.WWN	0	WW_not_sterile	Alphaproteobacteria
												ASV11619	ZF.R2.E1.BWN	0	BW_not_sterile	Alphaproteobacteria
												ASV11619	ZF.R2.E1.WWN	0	WW_not_sterile	Alphaproteobacteria
												ASV11649	ZF.R2.E2.WWN	0	WW_not_sterile	Chitinophagia
												ASV11649	ZF.R1.E1.WWN	0	WW_not_sterile	Chitinophagia
												ASV11649	ZF.R1.E1.BWN	0	BW_not_sterile	Chitinophagia
												ASV11649	ZF.R1.E2.WWN	0	WW_not_sterile	Chitinophagia
												ASV11649	ZF.R2.E2.BWN	0	BW_not_sterile	Chitinophagia
												ASV11649	ZF.R2.E1.BWN	0	BW_not_sterile	Chitinophagia
												ASV11649	ZF.R2.E1.WWN	0	WW_not_sterile	Chitinophagia
												ASV11707	ZF.R1.E1.WWN	0	WW_not_sterile	Alphaproteobacteria
												ASV11707	ZF.R1.E1.BWN	0	BW_not_sterile	Alphaproteobacteria
												ASV11707	ZF.R2.E2.BWN	0	BW_not_sterile	Alphaproteobacteria
												ASV11707	ZF.R2.E1.BWN	0	BW_not_sterile	Alphaproteobacteria
												ASV11707	ZF.R1.E2.WWN	0	WW_not_sterile	Alphaproteobacteria
												ASV11775	ZF.R1.E1.BWN	0	BW_not_sterile	Gammaproteobacteria
												ASV11775	ZF.R2.E2.BWN	0	BW_not_sterile	Gammaproteobacteria
												ASV11775	ZF.R1.E2.WWN	0	WW_not_sterile	Gammaproteobacteria
												ASV11775	ZF.R2.E1.BWN	0	BW_not_sterile	Gammaproteobacteria
												ASV11837	ZF.R1.E1.WWN	0	WW_not_sterile	Alphaproteobacteria
												ASV11837	ZF.R1.E1.BWN	0	BW_not_sterile	Alphaproteobacteria
												ASV11837	ZF.R2.E1.BWN	0	BW_not_sterile	Alphaproteobacteria
												ASV11837	ZF.R2.E1.WWN	0	WW_not_sterile	Alphaproteobacteria
												ASV11837	ZF.R2.E2.BWN	0	BW_not_sterile	Alphaproteobacteria
												ASV11923	ZF.R1.E1.WWN	0	WW_not_sterile	Betaproteobacteria
												ASV11923	ZF.R1.E2.WWN	0	WW_not_sterile	Betaproteobacteria
												ASV11923	ZF.R2.E1.BWN	0	BW_not_sterile	Betaproteobacteria
												ASV11923	ZF.R2.E1.WWN	0	WW_not_sterile	Betaproteobacteria
												ASV11923	ZF.R2.E2.WWN	0	WW_not_sterile	Betaproteobacteria
												ASV11923	ZF.R1.E1.BWN	0	BW_not_sterile	Betaproteobacteria
												ASV11956	ZF.R1.E1.WWN	0	WW_not_sterile	Betaproteobacteria
												ASV11956	ZF.R1.E2.WWN	0	WW_not_sterile	Betaproteobacteria
												ASV11956	ZF.R2.E2.WWN	0	WW_not_sterile	Betaproteobacteria
												ASV11956	ZF.R2.E1.WWN	0	WW_not_sterile	Betaproteobacteria
												ASV11957	ZF.R1.E2.WWN	0	WW_not_sterile	Betaproteobacteria
												ASV11957	ZF.R2.E1.WWN	0	WW_not_sterile	Betaproteobacteria
												ASV11957	ZF.R2.E2.WWN	0	WW_not_sterile	Betaproteobacteria
												ASV11957	ZF.R1.E1.WWN	0	WW_not_sterile	Betaproteobacteria
												ASV12	ZF.R2.E2.BWN	0	BW_not_sterile	Alphaproteobacteria
												ASV12	ZF.R1.E2.WWN	0	WW_not_sterile	Alphaproteobacteria
												ASV12	ZF.R1.E1.WWN	0	WW_not_sterile	Alphaproteobacteria
												ASV12	ZF.R2.E2.WWN	0	WW_not_sterile	Alphaproteobacteria
												ASV12	ZF.R2.E1.WWN	0	WW_not_sterile	Alphaproteobacteria
												ASV12	ZF.R2.E1.BWN	0	BW_not_sterile	Alphaproteobacteria
												ASV12	ZF.R1.E1.BWN	0	BW_not_sterile	Alphaproteobacteria
												ASV12013	ZF.R1.E2.WWN	0	WW_not_sterile	Betaproteobacteria
												ASV12013	ZF.R2.E2.WWN	0	WW_not_sterile	Betaproteobacteria
												ASV12013	ZF.R2.E1.WWN	0	WW_not_sterile	Betaproteobacteria
												ASV12013	ZF.R1.E1.WWN	0	WW_not_sterile	Betaproteobacteria
												ASV12076	ZF.R2.E1.BWN	0	BW_not_sterile	Gammaproteobacteria
												ASV12076	ZF.R2.E1.WWN	0	WW_not_sterile	Gammaproteobacteria
												ASV12076	ZF.R2.E2.BWN	0	BW_not_sterile	Gammaproteobacteria
												ASV12076	ZF.R2.E2.WWN	0	WW_not_sterile	Gammaproteobacteria
												ASV12076	ZF.R1.E1.WWN	0	WW_not_sterile	Gammaproteobacteria
												ASV12076	ZF.R1.E2.WWN	0	WW_not_sterile	Gammaproteobacteria
												ASV12079	ZF.R2.E1.BWN	0	BW_not_sterile	Gammaproteobacteria
												ASV12079	ZF.R2.E2.BWN	0	BW_not_sterile	Gammaproteobacteria
												ASV12079	ZF.R1.E1.BWN	0	BW_not_sterile	Gammaproteobacteria
												ASV12079	ZF.R1.E1.WWN	0	WW_not_sterile	Gammaproteobacteria
												ASV12149	ZF.R2.E1.WWN	0	WW_not_sterile	Gammaproteobacteria
												ASV12149	ZF.R2.E2.BWN	0	BW_not_sterile	Gammaproteobacteria
												ASV12149	ZF.R1.E1.BWN	0	BW_not_sterile	Gammaproteobacteria
												ASV12149	ZF.R1.E1.WWN	0	WW_not_sterile	Gammaproteobacteria
												ASV12149	ZF.R2.E1.BWN	0	BW_not_sterile	Gammaproteobacteria
												ASV12279	ZF.R2.E2.WWN	0	WW_not_sterile	Bacilli
												ASV12279	ZF.R2.E2.BWN	0	BW_not_sterile	Bacilli
												ASV12279	ZF.R1.E1.BWN	0	BW_not_sterile	Bacilli
												ASV12279	ZF.R1.E1.WWN	0	WW_not_sterile	Bacilli
												ASV12279	ZF.R2.E1.WWN	0	WW_not_sterile	Bacilli
												ASV12279	ZF.R1.E2.WWN	0	WW_not_sterile	Bacilli
												ASV12279	ZF.R2.E1.BWN	0	BW_not_sterile	Bacilli
												ASV12313	ZF.R2.E2.WWN	0	WW_not_sterile	Betaproteobacteria
												ASV12313	ZF.R1.E1.WWN	0	WW_not_sterile	Betaproteobacteria
												ASV12313	ZF.R1.E2.WWN	0	WW_not_sterile	Betaproteobacteria
												ASV12313	ZF.R2.E1.WWN	0	WW_not_sterile	Betaproteobacteria
												ASV12315	ZF.R2.E2.WWN	0	WW_not_sterile	Betaproteobacteria
												ASV12315	ZF.R1.E1.WWN	0	WW_not_sterile	Betaproteobacteria
												ASV12315	ZF.R1.E2.WWN	0	WW_not_sterile	Betaproteobacteria
												ASV12315	ZF.R2.E1.WWN	0	WW_not_sterile	Betaproteobacteria
												ASV12316	ZF.R1.E1.BWN	0	BW_not_sterile	Flavobacteriia
												ASV12316	ZF.R2.E2.BWN	0	BW_not_sterile	Flavobacteriia
												ASV12316	ZF.R2.E1.BWN	0	BW_not_sterile	Flavobacteriia
												ASV12446	ZF.R2.E2.WWN	0	WW_not_sterile	Betaproteobacteria
												ASV12446	ZF.R1.E1.WWN	0	WW_not_sterile	Betaproteobacteria
												ASV12446	ZF.R1.E2.WWN	0	WW_not_sterile	Betaproteobacteria
												ASV12446	ZF.R2.E1.WWN	0	WW_not_sterile	Betaproteobacteria
												ASV12447	ZF.R1.E1.WWN	0	WW_not_sterile	Betaproteobacteria
												ASV12447	ZF.R1.E2.WWN	0	WW_not_sterile	Betaproteobacteria
												ASV12447	ZF.R1.E1.BWN	0	BW_not_sterile	Betaproteobacteria
												ASV12447	ZF.R2.E1.BWN	0	BW_not_sterile	Betaproteobacteria
												ASV12447	ZF.R2.E1.WWN	0	WW_not_sterile	Betaproteobacteria
												ASV12447	ZF.R2.E2.WWN	0	WW_not_sterile	Betaproteobacteria
												ASV12484	ZF.R1.E1.WWN	0	WW_not_sterile	Gammaproteobacteria
												ASV12484	ZF.R1.E1.BWN	0	BW_not_sterile	Gammaproteobacteria
												ASV12484	ZF.R2.E2.BWN	0	BW_not_sterile	Gammaproteobacteria
												ASV12484	ZF.R2.E1.BWN	0	BW_not_sterile	Gammaproteobacteria
												ASV12484	ZF.R2.E1.WWN	0	WW_not_sterile	Gammaproteobacteria
												ASV12589	ZF.R1.E1.WWN	0	WW_not_sterile	Betaproteobacteria
												ASV12589	ZF.R1.E2.WWN	0	WW_not_sterile	Betaproteobacteria
												ASV12589	ZF.R2.E2.WWN	0	WW_not_sterile	Betaproteobacteria
												ASV12589	ZF.R2.E2.BWN	0	BW_not_sterile	Betaproteobacteria
												ASV12589	ZF.R2.E1.BWN	0	BW_not_sterile	Betaproteobacteria
												ASV12589	ZF.R2.E1.WWN	0	WW_not_sterile	Betaproteobacteria
												ASV12589	ZF.R1.E1.BWN	0	BW_not_sterile	Betaproteobacteria
												ASV12626	ZF.R2.E2.BWN	0	BW_not_sterile	Gammaproteobacteria
												ASV12626	ZF.R2.E1.BWN	0	BW_not_sterile	Gammaproteobacteria
												ASV12626	ZF.R2.E1.WWN	0	WW_not_sterile	Gammaproteobacteria
												ASV12626	ZF.R1.E1.BWN	0	BW_not_sterile	Gammaproteobacteria
												ASV12687	ZF.R1.E2.WWN	0	WW_not_sterile	Flavobacteriia
												ASV12687	ZF.R2.E1.BWN	0	BW_not_sterile	Flavobacteriia
												ASV12687	ZF.R2.E2.BWN	0	BW_not_sterile	Flavobacteriia
												ASV12687	ZF.R1.E1.BWN	0	BW_not_sterile	Flavobacteriia
												ASV12687	ZF.R1.E1.WWN	0	WW_not_sterile	Flavobacteriia
												ASV12846	ZF.R2.E2.BWN	0	BW_not_sterile	Alphaproteobacteria
												ASV12846	ZF.R2.E1.BWN	0	BW_not_sterile	Alphaproteobacteria
												ASV12846	ZF.R2.E1.WWN	0	WW_not_sterile	Alphaproteobacteria
												ASV12846	ZF.R1.E1.BWN	0	BW_not_sterile	Alphaproteobacteria
												ASV12846	ZF.R2.E2.WWN	0	WW_not_sterile	Alphaproteobacteria
												ASV12846	ZF.R1.E1.WWN	0	WW_not_sterile	Alphaproteobacteria
												ASV12918	ZF.R2.E2.BWN	0	BW_not_sterile	Gammaproteobacteria
												ASV12918	ZF.R1.E1.BWN	0	BW_not_sterile	Gammaproteobacteria
												ASV12918	ZF.R2.E1.BWN	0	BW_not_sterile	Gammaproteobacteria
												ASV12918	ZF.R2.E1.WWN	0	WW_not_sterile	Gammaproteobacteria
												ASV12918	ZF.R1.E1.WWN	0	WW_not_sterile	Gammaproteobacteria
												ASV12987	ZF.R2.E2.WWN	0	WW_not_sterile	Betaproteobacteria
												ASV12987	ZF.R2.E1.WWN	0	WW_not_sterile	Betaproteobacteria
												ASV12987	ZF.R1.E1.WWN	0	WW_not_sterile	Betaproteobacteria
												ASV12987	ZF.R1.E2.WWN	0	WW_not_sterile	Betaproteobacteria
												ASV13037	ZF.R2.E1.WWN	0	WW_not_sterile	Betaproteobacteria
												ASV13037	ZF.R2.E2.WWN	0	WW_not_sterile	Betaproteobacteria
												ASV13037	ZF.R1.E1.WWN	0	WW_not_sterile	Betaproteobacteria
												ASV13037	ZF.R1.E2.WWN	0	WW_not_sterile	Betaproteobacteria
												ASV13122	ZF.R2.E2.BWN	0	BW_not_sterile	Alphaproteobacteria
												ASV13122	ZF.R1.E1.BWN	0	BW_not_sterile	Alphaproteobacteria
												ASV13122	ZF.R2.E1.WWN	0	WW_not_sterile	Alphaproteobacteria
												ASV13122	ZF.R2.E2.WWN	0	WW_not_sterile	Alphaproteobacteria
												ASV13122	ZF.R1.E1.WWN	0	WW_not_sterile	Alphaproteobacteria
												ASV13122	ZF.R2.E1.BWN	0	BW_not_sterile	Alphaproteobacteria
												ASV13122	ZF.R1.E2.WWN	0	WW_not_sterile	Alphaproteobacteria
												ASV13213	ZF.R1.E1.BWN	0	BW_not_sterile	Alphaproteobacteria
												ASV13213	ZF.R2.E2.WWN	0	WW_not_sterile	Alphaproteobacteria
												ASV13213	ZF.R1.E1.WWN	0	WW_not_sterile	Alphaproteobacteria
												ASV13213	ZF.R2.E2.BWN	0	BW_not_sterile	Alphaproteobacteria
												ASV13213	ZF.R2.E1.BWN	0	BW_not_sterile	Alphaproteobacteria
												ASV13213	ZF.R1.E2.WWN	0	WW_not_sterile	Alphaproteobacteria
												ASV13213	ZF.R2.E1.WWN	0	WW_not_sterile	Alphaproteobacteria
												ASV13214	ZF.R1.E1.BWN	0	BW_not_sterile	Alphaproteobacteria
												ASV13214	ZF.R1.E1.WWN	0	WW_not_sterile	Alphaproteobacteria
												ASV13214	ZF.R2.E1.WWN	0	WW_not_sterile	Alphaproteobacteria
												ASV13214	ZF.R2.E2.BWN	0	BW_not_sterile	Alphaproteobacteria
												ASV13214	ZF.R2.E1.BWN	0	BW_not_sterile	Alphaproteobacteria
												ASV13303	ZF.R2.E2.BWN	0	BW_not_sterile	Gammaproteobacteria
												ASV13303	ZF.R1.E1.WWN	0	WW_not_sterile	Gammaproteobacteria
												ASV13303	ZF.R2.E1.WWN	0	WW_not_sterile	Gammaproteobacteria
												ASV13303	ZF.R1.E1.BWN	0	BW_not_sterile	Gammaproteobacteria
												ASV13303	ZF.R1.E2.WWN	0	WW_not_sterile	Gammaproteobacteria
												ASV13303	ZF.R2.E1.BWN	0	BW_not_sterile	Gammaproteobacteria
												ASV13305	ZF.R2.E2.BWN	0	BW_not_sterile	Flavobacteriia
												ASV13305	ZF.R1.E1.BWN	0	BW_not_sterile	Flavobacteriia
												ASV13305	ZF.R1.E2.WWN	0	WW_not_sterile	Flavobacteriia
												ASV13305	ZF.R2.E1.BWN	0	BW_not_sterile	Flavobacteriia
												ASV13353	ZF.R1.E1.WWN	0	WW_not_sterile	Betaproteobacteria
												ASV13353	ZF.R1.E2.WWN	0	WW_not_sterile	Betaproteobacteria
												ASV13353	ZF.R2.E2.WWN	0	WW_not_sterile	Betaproteobacteria
												ASV13353	ZF.R2.E1.WWN	0	WW_not_sterile	Betaproteobacteria
												ASV13398	ZF.R1.E2.WWN	0	WW_not_sterile	Gammaproteobacteria
												ASV13398	ZF.R2.E2.WWN	0	WW_not_sterile	Gammaproteobacteria
												ASV13398	ZF.R2.E2.BWN	0	BW_not_sterile	Gammaproteobacteria
												ASV13398	ZF.R1.E1.WWN	0	WW_not_sterile	Gammaproteobacteria
												ASV13398	ZF.R2.E1.BWN	0	BW_not_sterile	Gammaproteobacteria
												ASV13398	ZF.R2.E1.WWN	0	WW_not_sterile	Gammaproteobacteria
												ASV13399	ZF.R2.E1.BWN	0	BW_not_sterile	Gammaproteobacteria
												ASV13399	ZF.R2.E2.BWN	0	BW_not_sterile	Gammaproteobacteria
												ASV13399	ZF.R1.E1.WWN	0	WW_not_sterile	Gammaproteobacteria
												ASV13399	ZF.R2.E1.WWN	0	WW_not_sterile	Gammaproteobacteria
												ASV13399	ZF.R1.E1.BWN	0	BW_not_sterile	Gammaproteobacteria
												ASV134	ZF.R1.E1.WWN	0	WW_not_sterile	Betaproteobacteria
												ASV134	ZF.R1.E2.WWN	0	WW_not_sterile	Betaproteobacteria
												ASV134	ZF.R2.E1.BWN	0	BW_not_sterile	Betaproteobacteria
												ASV134	ZF.R2.E2.WWN	0	WW_not_sterile	Betaproteobacteria
												ASV134	ZF.R2.E1.WWN	0	WW_not_sterile	Betaproteobacteria
												ASV13440	ZF.R2.E1.BWN	0	BW_not_sterile	Alphaproteobacteria
												ASV13440	ZF.R1.E2.WWN	0	WW_not_sterile	Alphaproteobacteria
												ASV13440	ZF.R1.E1.BWN	0	BW_not_sterile	Alphaproteobacteria
												ASV13440	ZF.R1.E1.WWN	0	WW_not_sterile	Alphaproteobacteria
												ASV13440	ZF.R2.E2.WWN	0	WW_not_sterile	Alphaproteobacteria
												ASV13440	ZF.R2.E2.BWN	0	BW_not_sterile	Alphaproteobacteria
												ASV13440	ZF.R2.E1.WWN	0	WW_not_sterile	Alphaproteobacteria
												ASV13482	ZF.R2.E1.WWN	0	WW_not_sterile	Flavobacteriia
												ASV13482	ZF.R1.E1.BWN	0	BW_not_sterile	Flavobacteriia
												ASV13482	ZF.R2.E1.BWN	0	BW_not_sterile	Flavobacteriia
												ASV13482	ZF.R2.E2.BWN	0	BW_not_sterile	Flavobacteriia
												ASV13534	ZF.R2.E1.BWN	0	BW_not_sterile	Flavobacteriia
												ASV13534	ZF.R1.E1.BWN	0	BW_not_sterile	Flavobacteriia
												ASV13534	ZF.R2.E2.BWN	0	BW_not_sterile	Flavobacteriia
												ASV13534	ZF.R1.E1.WWN	0	WW_not_sterile	Flavobacteriia
												ASV13575	ZF.R2.E1.BWN	0	BW_not_sterile	Gammaproteobacteria
												ASV13575	ZF.R1.E1.BWN	0	BW_not_sterile	Gammaproteobacteria
												ASV13575	ZF.R2.E2.BWN	0	BW_not_sterile	Gammaproteobacteria
												ASV13618	ZF.R1.E1.BWN	0	BW_not_sterile	Gammaproteobacteria
												ASV13618	ZF.R2.E2.BWN	0	BW_not_sterile	Gammaproteobacteria
												ASV13618	ZF.R2.E1.BWN	0	BW_not_sterile	Gammaproteobacteria
												ASV13619	ZF.R1.E1.BWN	0	BW_not_sterile	Gammaproteobacteria
												ASV13619	ZF.R2.E2.BWN	0	BW_not_sterile	Gammaproteobacteria
												ASV13619	ZF.R1.E1.WWN	0	WW_not_sterile	Gammaproteobacteria
												ASV13619	ZF.R2.E2.WWN	0	WW_not_sterile	Gammaproteobacteria
												ASV13619	ZF.R2.E1.WWN	0	WW_not_sterile	Gammaproteobacteria
												ASV13619	ZF.R2.E1.BWN	0	BW_not_sterile	Gammaproteobacteria
												ASV13619	ZF.R1.E2.WWN	0	WW_not_sterile	Gammaproteobacteria
												ASV13725	ZF.R2.E2.BWN	0	BW_not_sterile	Chitinophagia
												ASV13725	ZF.R2.E1.WWN	0	WW_not_sterile	Chitinophagia
												ASV13725	ZF.R1.E1.WWN	0	WW_not_sterile	Chitinophagia
												ASV13725	ZF.R2.E1.BWN	0	BW_not_sterile	Chitinophagia
												ASV13725	ZF.R2.E2.WWN	0	WW_not_sterile	Chitinophagia
												ASV13725	ZF.R1.E2.WWN	0	WW_not_sterile	Chitinophagia
												ASV13725	ZF.R1.E1.BWN	0	BW_not_sterile	Chitinophagia
												ASV13727	ZF.R2.E2.BWN	0	BW_not_sterile	Alphaproteobacteria
												ASV13727	ZF.R1.E1.WWN	0	WW_not_sterile	Alphaproteobacteria
												ASV13727	ZF.R1.E1.BWN	0	BW_not_sterile	Alphaproteobacteria
												ASV13727	ZF.R2.E2.WWN	0	WW_not_sterile	Alphaproteobacteria
												ASV13727	ZF.R2.E1.BWN	0	BW_not_sterile	Alphaproteobacteria
												ASV13728	ZF.R2.E2.WWN	0	WW_not_sterile	Gammaproteobacteria
												ASV13728	ZF.R2.E1.WWN	0	WW_not_sterile	Gammaproteobacteria
												ASV13728	ZF.R1.E2.WWN	0	WW_not_sterile	Gammaproteobacteria
												ASV13728	ZF.R1.E1.BWN	0	BW_not_sterile	Gammaproteobacteria
												ASV13728	ZF.R1.E1.WWN	0	WW_not_sterile	Gammaproteobacteria
												ASV13728	ZF.R2.E1.BWN	0	BW_not_sterile	Gammaproteobacteria
												ASV13820	ZF.R2.E2.BWN	0	BW_not_sterile	Flavobacteriia
												ASV13820	ZF.R1.E1.BWN	0	BW_not_sterile	Flavobacteriia
												ASV13820	ZF.R2.E1.BWN	0	BW_not_sterile	Flavobacteriia
												ASV13857	ZF.R1.E2.WWN	0	WW_not_sterile	Flavobacteriia
												ASV13857	ZF.R2.E2.BWN	0	BW_not_sterile	Flavobacteriia
												ASV13857	ZF.R2.E1.WWN	0	WW_not_sterile	Flavobacteriia
												ASV13857	ZF.R2.E1.BWN	0	BW_not_sterile	Flavobacteriia
												ASV13857	ZF.R1.E1.BWN	0	BW_not_sterile	Flavobacteriia
												ASV13857	ZF.R1.E1.WWN	0	WW_not_sterile	Flavobacteriia
												ASV13903	ZF.R2.E1.BWN	0	BW_not_sterile	Flavobacteriia
												ASV13903	ZF.R2.E2.BWN	0	BW_not_sterile	Flavobacteriia
												ASV13903	ZF.R1.E1.BWN	0	BW_not_sterile	Flavobacteriia
												ASV13951	ZF.R2.E1.WWN	0	WW_not_sterile	Alphaproteobacteria
												ASV13951	ZF.R2.E1.BWN	0	BW_not_sterile	Alphaproteobacteria
												ASV13951	ZF.R1.E2.WWN	0	WW_not_sterile	Alphaproteobacteria
												ASV13951	ZF.R2.E2.WWN	0	WW_not_sterile	Alphaproteobacteria
												ASV13951	ZF.R1.E1.WWN	0	WW_not_sterile	Alphaproteobacteria
												ASV13951	ZF.R2.E2.BWN	0	BW_not_sterile	Alphaproteobacteria
												ASV13951	ZF.R1.E1.BWN	0	BW_not_sterile	Alphaproteobacteria
												ASV13999	ZF.R2.E1.BWN	0	BW_not_sterile	Alphaproteobacteria
												ASV13999	ZF.R1.E2.WWN	0	WW_not_sterile	Alphaproteobacteria
												ASV13999	ZF.R2.E2.BWN	0	BW_not_sterile	Alphaproteobacteria
												ASV13999	ZF.R2.E2.WWN	0	WW_not_sterile	Alphaproteobacteria
												ASV13999	ZF.R1.E1.BWN	0	BW_not_sterile	Alphaproteobacteria
												ASV14	ZF.R2.E1.WWN	0	WW_not_sterile	Betaproteobacteria
												ASV14	ZF.R1.E1.WWN	0	WW_not_sterile	Betaproteobacteria
												ASV14	ZF.R2.E2.WWN	0	WW_not_sterile	Betaproteobacteria
												ASV14	ZF.R1.E2.WWN	0	WW_not_sterile	Betaproteobacteria
												ASV14000	ZF.R2.E1.WWN	0	WW_not_sterile	Bacilli
												ASV14000	ZF.R2.E1.BWN	0	BW_not_sterile	Bacilli
												ASV14000	ZF.R1.E1.WWN	0	WW_not_sterile	Bacilli
												ASV14000	ZF.R1.E2.WWN	0	WW_not_sterile	Bacilli
												ASV14000	ZF.R2.E2.BWN	0	BW_not_sterile	Bacilli
												ASV14000	ZF.R1.E1.BWN	0	BW_not_sterile	Bacilli
												ASV14000	ZF.R2.E2.WWN	0	WW_not_sterile	Bacilli
												ASV14001	ZF.R2.E1.WWN	0	WW_not_sterile	Betaproteobacteria
												ASV14001	ZF.R2.E1.BWN	0	BW_not_sterile	Betaproteobacteria
												ASV14001	ZF.R1.E1.BWN	0	BW_not_sterile	Betaproteobacteria
												ASV14001	ZF.R2.E2.BWN	0	BW_not_sterile	Betaproteobacteria
												ASV14001	ZF.R1.E1.WWN	0	WW_not_sterile	Betaproteobacteria
												ASV14001	ZF.R1.E2.WWN	0	WW_not_sterile	Betaproteobacteria
												ASV14001	ZF.R2.E2.WWN	0	WW_not_sterile	Betaproteobacteria
												ASV14002	ZF.R1.E1.BWN	0	BW_not_sterile	Flavobacteriia
												ASV14002	ZF.R2.E2.BWN	0	BW_not_sterile	Flavobacteriia
												ASV14002	ZF.R2.E1.BWN	0	BW_not_sterile	Flavobacteriia
												ASV14058	ZF.R2.E1.WWN	0	WW_not_sterile	Gammaproteobacteria
												ASV14058	ZF.R1.E1.BWN	0	BW_not_sterile	Gammaproteobacteria
												ASV14058	ZF.R2.E1.BWN	0	BW_not_sterile	Gammaproteobacteria
												ASV14058	ZF.R1.E2.WWN	0	WW_not_sterile	Gammaproteobacteria
												ASV14058	ZF.R2.E2.BWN	0	BW_not_sterile	Gammaproteobacteria
												ASV14058	ZF.R1.E1.WWN	0	WW_not_sterile	Gammaproteobacteria
												ASV14058	ZF.R2.E2.WWN	0	WW_not_sterile	Gammaproteobacteria
												ASV14111	ZF.R1.E1.BWN	0	BW_not_sterile	Betaproteobacteria
												ASV14111	ZF.R2.E1.WWN	0	WW_not_sterile	Betaproteobacteria
												ASV14111	ZF.R2.E2.BWN	0	BW_not_sterile	Betaproteobacteria
												ASV14111	ZF.R1.E1.WWN	0	WW_not_sterile	Betaproteobacteria
												ASV14111	ZF.R2.E1.BWN	0	BW_not_sterile	Betaproteobacteria
												ASV14111	ZF.R1.E2.WWN	0	WW_not_sterile	Betaproteobacteria
												ASV14111	ZF.R2.E2.WWN	0	WW_not_sterile	Betaproteobacteria
												ASV14112	ZF.R2.E2.BWN	0	BW_not_sterile	Gammaproteobacteria
												ASV14112	ZF.R2.E1.WWN	0	WW_not_sterile	Gammaproteobacteria
												ASV14112	ZF.R2.E2.WWN	0	WW_not_sterile	Gammaproteobacteria
												ASV14112	ZF.R1.E1.WWN	0	WW_not_sterile	Gammaproteobacteria
												ASV14112	ZF.R1.E2.WWN	0	WW_not_sterile	Gammaproteobacteria
												ASV14112	ZF.R2.E1.BWN	0	BW_not_sterile	Gammaproteobacteria
												ASV14160	ZF.R1.E1.WWN	0	WW_not_sterile	Betaproteobacteria
												ASV14160	ZF.R2.E1.WWN	0	WW_not_sterile	Betaproteobacteria
												ASV14160	ZF.R1.E2.WWN	0	WW_not_sterile	Betaproteobacteria
												ASV14160	ZF.R2.E2.WWN	0	WW_not_sterile	Betaproteobacteria
												ASV14256	ZF.R2.E2.BWN	0	BW_not_sterile	Betaproteobacteria
												ASV14256	ZF.R1.E1.BWN	0	BW_not_sterile	Betaproteobacteria
												ASV14256	ZF.R1.E1.WWN	0	WW_not_sterile	Betaproteobacteria
												ASV14256	ZF.R2.E1.BWN	0	BW_not_sterile	Betaproteobacteria
												ASV14257	ZF.R1.E1.WWN	0	WW_not_sterile	Betaproteobacteria
												ASV14257	ZF.R1.E1.BWN	0	BW_not_sterile	Betaproteobacteria
												ASV14257	ZF.R2.E2.WWN	0	WW_not_sterile	Betaproteobacteria
												ASV14257	ZF.R2.E2.BWN	0	BW_not_sterile	Betaproteobacteria
												ASV14257	ZF.R1.E2.WWN	0	WW_not_sterile	Betaproteobacteria
												ASV14257	ZF.R2.E1.WWN	0	WW_not_sterile	Betaproteobacteria
												ASV14257	ZF.R2.E1.BWN	0	BW_not_sterile	Betaproteobacteria
												ASV14318	ZF.R2.E2.WWN	0	WW_not_sterile	Betaproteobacteria
												ASV14318	ZF.R1.E2.WWN	0	WW_not_sterile	Betaproteobacteria
												ASV14318	ZF.R1.E1.BWN	0	BW_not_sterile	Betaproteobacteria
												ASV14318	ZF.R2.E1.BWN	0	BW_not_sterile	Betaproteobacteria
												ASV14318	ZF.R2.E2.BWN	0	BW_not_sterile	Betaproteobacteria
												ASV14318	ZF.R1.E1.WWN	0	WW_not_sterile	Betaproteobacteria
												ASV14318	ZF.R2.E1.WWN	0	WW_not_sterile	Betaproteobacteria
												ASV14319	ZF.R2.E2.BWN	0	BW_not_sterile	Gammaproteobacteria
												ASV14319	ZF.R1.E1.BWN	0	BW_not_sterile	Gammaproteobacteria
												ASV14319	ZF.R2.E1.BWN	0	BW_not_sterile	Gammaproteobacteria
												ASV14358	ZF.R1.E2.WWN	0	WW_not_sterile	Betaproteobacteria
												ASV14358	ZF.R1.E1.WWN	0	WW_not_sterile	Betaproteobacteria
												ASV14358	ZF.R2.E2.WWN	0	WW_not_sterile	Betaproteobacteria
												ASV14358	ZF.R2.E1.WWN	0	WW_not_sterile	Betaproteobacteria
												ASV14359	ZF.R1.E2.WWN	0	WW_not_sterile	Betaproteobacteria
												ASV14359	ZF.R2.E1.WWN	0	WW_not_sterile	Betaproteobacteria
												ASV14359	ZF.R2.E1.BWN	0	BW_not_sterile	Betaproteobacteria
												ASV14359	ZF.R1.E1.WWN	0	WW_not_sterile	Betaproteobacteria
												ASV14359	ZF.R1.E1.BWN	0	BW_not_sterile	Betaproteobacteria
												ASV14359	ZF.R2.E2.WWN	0	WW_not_sterile	Betaproteobacteria
												ASV14414	ZF.R1.E2.WWN	0	WW_not_sterile	Alphaproteobacteria
												ASV14414	ZF.R2.E1.BWN	0	BW_not_sterile	Alphaproteobacteria
												ASV14414	ZF.R2.E2.BWN	0	BW_not_sterile	Alphaproteobacteria
												ASV14414	ZF.R2.E1.WWN	0	WW_not_sterile	Alphaproteobacteria
												ASV14414	ZF.R1.E1.BWN	0	BW_not_sterile	Alphaproteobacteria
												ASV14414	ZF.R2.E2.WWN	0	WW_not_sterile	Alphaproteobacteria
												ASV14481	ZF.R2.E1.BWN	0	BW_not_sterile	Gammaproteobacteria
												ASV14481	ZF.R2.E2.BWN	0	BW_not_sterile	Gammaproteobacteria
												ASV14481	ZF.R1.E1.BWN	0	BW_not_sterile	Gammaproteobacteria
												ASV14482	ZF.R2.E2.BWN	0	BW_not_sterile	Gammaproteobacteria
												ASV14482	ZF.R1.E1.BWN	0	BW_not_sterile	Gammaproteobacteria
												ASV14482	ZF.R2.E1.BWN	0	BW_not_sterile	Gammaproteobacteria
												ASV14482	ZF.R1.E2.WWN	0	WW_not_sterile	Gammaproteobacteria
												ASV14487	ZF.R2.E2.BWN	0	BW_not_sterile	Flavobacteriia
												ASV14487	ZF.R1.E1.BWN	0	BW_not_sterile	Flavobacteriia
												ASV14487	ZF.R1.E1.WWN	0	WW_not_sterile	Flavobacteriia
												ASV14487	ZF.R2.E1.BWN	0	BW_not_sterile	Flavobacteriia
												ASV14488	ZF.R2.E1.WWN	0	WW_not_sterile	Bacilli
												ASV14488	ZF.R1.E1.WWN	0	WW_not_sterile	Bacilli
												ASV14488	ZF.R2.E2.BWN	0	BW_not_sterile	Bacilli
												ASV14488	ZF.R1.E2.WWN	0	WW_not_sterile	Bacilli
												ASV14488	ZF.R1.E1.BWN	0	BW_not_sterile	Bacilli
												ASV14488	ZF.R2.E1.BWN	0	BW_not_sterile	Bacilli
												ASV14488	ZF.R2.E2.WWN	0	WW_not_sterile	Bacilli
												ASV14546	ZF.R1.E1.WWN	0	WW_not_sterile	Betaproteobacteria
												ASV14546	ZF.R2.E2.WWN	0	WW_not_sterile	Betaproteobacteria
												ASV14546	ZF.R2.E1.WWN	0	WW_not_sterile	Betaproteobacteria
												ASV14546	ZF.R1.E2.WWN	0	WW_not_sterile	Betaproteobacteria
												ASV14667	ZF.R2.E2.BWN	0	BW_not_sterile	Betaproteobacteria
												ASV14667	ZF.R1.E2.WWN	0	WW_not_sterile	Betaproteobacteria
												ASV14667	ZF.R1.E1.BWN	0	BW_not_sterile	Betaproteobacteria
												ASV14667	ZF.R2.E1.BWN	0	BW_not_sterile	Betaproteobacteria
												ASV14814	ZF.R1.E1.BWN	0	BW_not_sterile	Actinobacteria
												ASV14814	ZF.R2.E2.BWN	0	BW_not_sterile	Actinobacteria
												ASV14814	ZF.R1.E2.WWN	0	WW_not_sterile	Actinobacteria
												ASV14814	ZF.R2.E2.WWN	0	WW_not_sterile	Actinobacteria
												ASV14814	ZF.R1.E1.WWN	0	WW_not_sterile	Actinobacteria
												ASV14814	ZF.R2.E1.WWN	0	WW_not_sterile	Actinobacteria
												ASV14814	ZF.R2.E1.BWN	0	BW_not_sterile	Actinobacteria
												ASV14815	ZF.R2.E2.BWN	0	BW_not_sterile	Flavobacteriia
												ASV14815	ZF.R1.E1.BWN	0	BW_not_sterile	Flavobacteriia
												ASV14815	ZF.R1.E1.WWN	0	WW_not_sterile	Flavobacteriia
												ASV14815	ZF.R2.E2.WWN	0	WW_not_sterile	Flavobacteriia
												ASV14815	ZF.R2.E1.BWN	0	BW_not_sterile	Flavobacteriia
												ASV14869	ZF.R2.E2.WWN	0	WW_not_sterile	Alphaproteobacteria
												ASV14869	ZF.R1.E1.WWN	0	WW_not_sterile	Alphaproteobacteria
												ASV14869	ZF.R1.E2.WWN	0	WW_not_sterile	Alphaproteobacteria
												ASV14869	ZF.R2.E2.BWN	0	BW_not_sterile	Alphaproteobacteria
												ASV14869	ZF.R1.E1.BWN	0	BW_not_sterile	Alphaproteobacteria
												ASV14869	ZF.R2.E1.WWN	0	WW_not_sterile	Alphaproteobacteria
												ASV14869	ZF.R2.E1.BWN	0	BW_not_sterile	Alphaproteobacteria
												ASV14872	ZF.R1.E2.WWN	0	WW_not_sterile	Flavobacteriia
												ASV14872	ZF.R2.E2.WWN	0	WW_not_sterile	Flavobacteriia
												ASV14872	ZF.R2.E1.WWN	0	WW_not_sterile	Flavobacteriia
												ASV14872	ZF.R2.E1.BWN	0	BW_not_sterile	Flavobacteriia
												ASV14872	ZF.R2.E2.BWN	0	BW_not_sterile	Flavobacteriia
												ASV14872	ZF.R1.E1.BWN	0	BW_not_sterile	Flavobacteriia
												ASV14939	ZF.R1.E2.WWN	0	WW_not_sterile	Bacilli
												ASV14939	ZF.R2.E2.WWN	0	WW_not_sterile	Bacilli
												ASV14939	ZF.R2.E1.BWN	0	BW_not_sterile	Bacilli
												ASV14939	ZF.R2.E2.BWN	0	BW_not_sterile	Bacilli
												ASV14939	ZF.R1.E1.WWN	0	WW_not_sterile	Bacilli
												ASV14939	ZF.R1.E1.BWN	0	BW_not_sterile	Bacilli
												ASV14939	ZF.R2.E1.WWN	0	WW_not_sterile	Bacilli
												ASV14941	ZF.R1.E2.WWN	0	WW_not_sterile	Betaproteobacteria
												ASV14941	ZF.R2.E2.WWN	0	WW_not_sterile	Betaproteobacteria
												ASV14941	ZF.R1.E1.WWN	0	WW_not_sterile	Betaproteobacteria
												ASV14943	ZF.R1.E2.WWN	0	WW_not_sterile	Betaproteobacteria
												ASV14943	ZF.R2.E2.BWN	0	BW_not_sterile	Betaproteobacteria
												ASV14943	ZF.R2.E1.WWN	0	WW_not_sterile	Betaproteobacteria
												ASV14943	ZF.R2.E1.BWN	0	BW_not_sterile	Betaproteobacteria
												ASV14943	ZF.R1.E1.BWN	0	BW_not_sterile	Betaproteobacteria
												ASV14943	ZF.R1.E1.WWN	0	WW_not_sterile	Betaproteobacteria
												ASV14943	ZF.R2.E2.WWN	0	WW_not_sterile	Betaproteobacteria
												ASV14990	ZF.R2.E1.WWN	0	WW_not_sterile	Betaproteobacteria
												ASV14990	ZF.R2.E1.BWN	0	BW_not_sterile	Betaproteobacteria
												ASV14990	ZF.R2.E2.BWN	0	BW_not_sterile	Betaproteobacteria
												ASV14990	ZF.R1.E2.WWN	0	WW_not_sterile	Betaproteobacteria
												ASV14990	ZF.R1.E1.BWN	0	BW_not_sterile	Betaproteobacteria
												ASV14990	ZF.R1.E1.WWN	0	WW_not_sterile	Betaproteobacteria
												ASV14990	ZF.R2.E2.WWN	0	WW_not_sterile	Betaproteobacteria
												ASV14991	ZF.R2.E1.WWN	0	WW_not_sterile	Gammaproteobacteria
												ASV14991	ZF.R2.E1.BWN	0	BW_not_sterile	Gammaproteobacteria
												ASV14991	ZF.R1.E2.WWN	0	WW_not_sterile	Gammaproteobacteria
												ASV14991	ZF.R2.E2.BWN	0	BW_not_sterile	Gammaproteobacteria
												ASV14991	ZF.R1.E1.WWN	0	WW_not_sterile	Gammaproteobacteria
												ASV14991	ZF.R1.E1.BWN	0	BW_not_sterile	Gammaproteobacteria
												ASV14991	ZF.R2.E2.WWN	0	WW_not_sterile	Gammaproteobacteria
												ASV14993	ZF.R2.E1.BWN	0	BW_not_sterile	Flavobacteriia
												ASV14993	ZF.R2.E2.BWN	0	BW_not_sterile	Flavobacteriia
												ASV14993	ZF.R1.E1.BWN	0	BW_not_sterile	Flavobacteriia
												ASV15047	ZF.R2.E1.WWN	0	WW_not_sterile	Betaproteobacteria
												ASV15047	ZF.R2.E1.BWN	0	BW_not_sterile	Betaproteobacteria
												ASV15047	ZF.R2.E2.BWN	0	BW_not_sterile	Betaproteobacteria
												ASV15047	ZF.R1.E1.WWN	0	WW_not_sterile	Betaproteobacteria
												ASV15047	ZF.R1.E1.BWN	0	BW_not_sterile	Betaproteobacteria
												ASV15047	ZF.R1.E2.WWN	0	WW_not_sterile	Betaproteobacteria
												ASV15047	ZF.R2.E2.WWN	0	WW_not_sterile	Betaproteobacteria
												ASV15126	ZF.R1.E1.WWN	0	WW_not_sterile	Betaproteobacteria
												ASV15126	ZF.R1.E1.BWN	0	BW_not_sterile	Betaproteobacteria
												ASV15126	ZF.R2.E1.WWN	0	WW_not_sterile	Betaproteobacteria
												ASV15126	ZF.R2.E1.BWN	0	BW_not_sterile	Betaproteobacteria
												ASV15126	ZF.R2.E2.WWN	0	WW_not_sterile	Betaproteobacteria
												ASV15126	ZF.R1.E2.WWN	0	WW_not_sterile	Betaproteobacteria
												ASV15128	ZF.R2.E2.BWN	0	BW_not_sterile	Betaproteobacteria
												ASV15128	ZF.R1.E1.BWN	0	BW_not_sterile	Betaproteobacteria
												ASV15128	ZF.R1.E1.WWN	0	WW_not_sterile	Betaproteobacteria
												ASV15128	ZF.R2.E2.WWN	0	WW_not_sterile	Betaproteobacteria
												ASV15128	ZF.R1.E2.WWN	0	WW_not_sterile	Betaproteobacteria
												ASV15128	ZF.R2.E1.BWN	0	BW_not_sterile	Betaproteobacteria
												ASV15131	ZF.R1.E1.BWN	0	BW_not_sterile	Flavobacteriia
												ASV15131	ZF.R1.E1.WWN	0	WW_not_sterile	Flavobacteriia
												ASV15131	ZF.R2.E1.WWN	0	WW_not_sterile	Flavobacteriia
												ASV15131	ZF.R2.E2.WWN	0	WW_not_sterile	Flavobacteriia
												ASV15131	ZF.R2.E2.BWN	0	BW_not_sterile	Flavobacteriia
												ASV15131	ZF.R1.E2.WWN	0	WW_not_sterile	Flavobacteriia
												ASV15131	ZF.R2.E1.BWN	0	BW_not_sterile	Flavobacteriia
												ASV15193	ZF.R1.E1.BWN	0	BW_not_sterile	Betaproteobacteria
												ASV15193	ZF.R2.E2.WWN	0	WW_not_sterile	Betaproteobacteria
												ASV15193	ZF.R1.E1.WWN	0	WW_not_sterile	Betaproteobacteria
												ASV15193	ZF.R1.E2.WWN	0	WW_not_sterile	Betaproteobacteria
												ASV15193	ZF.R2.E1.WWN	0	WW_not_sterile	Betaproteobacteria
												ASV15196	ZF.R1.E1.BWN	0	BW_not_sterile	Alphaproteobacteria
												ASV15196	ZF.R2.E2.WWN	0	WW_not_sterile	Alphaproteobacteria
												ASV15196	ZF.R1.E2.WWN	0	WW_not_sterile	Alphaproteobacteria
												ASV15196	ZF.R2.E2.BWN	0	BW_not_sterile	Alphaproteobacteria
												ASV15196	ZF.R2.E1.BWN	0	BW_not_sterile	Alphaproteobacteria
												ASV15196	ZF.R1.E1.WWN	0	WW_not_sterile	Alphaproteobacteria
												ASV15196	ZF.R2.E1.WWN	0	WW_not_sterile	Alphaproteobacteria
												ASV15271	ZF.R1.E1.BWN	0	BW_not_sterile	Gammaproteobacteria
												ASV15271	ZF.R1.E2.WWN	0	WW_not_sterile	Gammaproteobacteria
												ASV15271	ZF.R2.E2.BWN	0	BW_not_sterile	Gammaproteobacteria
												ASV15271	ZF.R2.E2.WWN	0	WW_not_sterile	Gammaproteobacteria
												ASV15271	ZF.R1.E1.WWN	0	WW_not_sterile	Gammaproteobacteria
												ASV15271	ZF.R2.E1.WWN	0	WW_not_sterile	Gammaproteobacteria
												ASV15271	ZF.R2.E1.BWN	0	BW_not_sterile	Gammaproteobacteria
												ASV15272	ZF.R1.E2.WWN	0	WW_not_sterile	Gammaproteobacteria
												ASV15272	ZF.R2.E2.WWN	0	WW_not_sterile	Gammaproteobacteria
												ASV15272	ZF.R1.E1.WWN	0	WW_not_sterile	Gammaproteobacteria
												ASV15272	ZF.R1.E1.BWN	0	BW_not_sterile	Gammaproteobacteria
												ASV15272	ZF.R2.E1.WWN	0	WW_not_sterile	Gammaproteobacteria
												ASV15272	ZF.R2.E1.BWN	0	BW_not_sterile	Gammaproteobacteria
												ASV15272	ZF.R2.E2.BWN	0	BW_not_sterile	Gammaproteobacteria
												ASV15334	ZF.R2.E2.WWN	0	WW_not_sterile	Betaproteobacteria
												ASV15334	ZF.R1.E1.WWN	0	WW_not_sterile	Betaproteobacteria
												ASV15334	ZF.R2.E1.WWN	0	WW_not_sterile	Betaproteobacteria
												ASV15334	ZF.R1.E2.WWN	0	WW_not_sterile	Betaproteobacteria
												ASV15335	ZF.R1.E1.WWN	0	WW_not_sterile	Gammaproteobacteria
												ASV15335	ZF.R1.E2.WWN	0	WW_not_sterile	Gammaproteobacteria
												ASV15335	ZF.R2.E2.WWN	0	WW_not_sterile	Gammaproteobacteria
												ASV15335	ZF.R1.E1.BWN	0	BW_not_sterile	Gammaproteobacteria
												ASV15335	ZF.R2.E1.WWN	0	WW_not_sterile	Gammaproteobacteria
												ASV15335	ZF.R2.E1.BWN	0	BW_not_sterile	Gammaproteobacteria
												ASV15408	ZF.R1.E1.BWN	0	BW_not_sterile	Betaproteobacteria
												ASV15408	ZF.R2.E1.BWN	0	BW_not_sterile	Betaproteobacteria
												ASV15408	ZF.R2.E2.BWN	0	BW_not_sterile	Betaproteobacteria
												ASV15408	ZF.R1.E1.WWN	0	WW_not_sterile	Betaproteobacteria
												ASV15408	ZF.R2.E2.WWN	0	WW_not_sterile	Betaproteobacteria
												ASV15468	ZF.R1.E2.WWN	0	WW_not_sterile	Betaproteobacteria
												ASV15468	ZF.R2.E2.WWN	0	WW_not_sterile	Betaproteobacteria
												ASV15468	ZF.R2.E1.WWN	0	WW_not_sterile	Betaproteobacteria
												ASV15468	ZF.R1.E1.WWN	0	WW_not_sterile	Betaproteobacteria
												ASV15550	ZF.R2.E1.WWN	0	WW_not_sterile	Alphaproteobacteria
												ASV15550	ZF.R2.E1.BWN	0	BW_not_sterile	Alphaproteobacteria
												ASV15550	ZF.R2.E2.BWN	0	BW_not_sterile	Alphaproteobacteria
												ASV15550	ZF.R1.E1.BWN	0	BW_not_sterile	Alphaproteobacteria
												ASV15550	ZF.R1.E1.WWN	0	WW_not_sterile	Alphaproteobacteria
												ASV15619	ZF.R1.E1.BWN	0	BW_not_sterile	Alphaproteobacteria
												ASV15619	ZF.R2.E1.BWN	0	BW_not_sterile	Alphaproteobacteria
												ASV15619	ZF.R1.E1.WWN	0	WW_not_sterile	Alphaproteobacteria
												ASV15619	ZF.R1.E2.WWN	0	WW_not_sterile	Alphaproteobacteria
												ASV15619	ZF.R2.E2.WWN	0	WW_not_sterile	Alphaproteobacteria
												ASV15619	ZF.R2.E2.BWN	0	BW_not_sterile	Alphaproteobacteria
												ASV15620	ZF.R1.E1.BWN	0	BW_not_sterile	Flavobacteriia
												ASV15620	ZF.R2.E1.WWN	0	WW_not_sterile	Flavobacteriia
												ASV15620	ZF.R1.E1.WWN	0	WW_not_sterile	Flavobacteriia
												ASV15620	ZF.R2.E2.BWN	0	BW_not_sterile	Flavobacteriia
												ASV15620	ZF.R2.E1.BWN	0	BW_not_sterile	Flavobacteriia
												ASV15620	ZF.R1.E2.WWN	0	WW_not_sterile	Flavobacteriia
												ASV15620	ZF.R2.E2.WWN	0	WW_not_sterile	Flavobacteriia
												ASV15621	ZF.R1.E1.BWN	0	BW_not_sterile	Flavobacteriia
												ASV15621	ZF.R2.E1.WWN	0	WW_not_sterile	Flavobacteriia
												ASV15621	ZF.R2.E2.WWN	0	WW_not_sterile	Flavobacteriia
												ASV15621	ZF.R2.E1.BWN	0	BW_not_sterile	Flavobacteriia
												ASV15621	ZF.R2.E2.BWN	0	BW_not_sterile	Flavobacteriia
												ASV15621	ZF.R1.E2.WWN	0	WW_not_sterile	Flavobacteriia
												ASV15682	ZF.R2.E1.WWN	0	WW_not_sterile	Alphaproteobacteria
												ASV15682	ZF.R2.E2.BWN	0	BW_not_sterile	Alphaproteobacteria
												ASV15682	ZF.R1.E1.BWN	0	BW_not_sterile	Alphaproteobacteria
												ASV15682	ZF.R1.E2.WWN	0	WW_not_sterile	Alphaproteobacteria
												ASV15682	ZF.R1.E1.WWN	0	WW_not_sterile	Alphaproteobacteria
												ASV15682	ZF.R2.E1.BWN	0	BW_not_sterile	Alphaproteobacteria
												ASV15682	ZF.R2.E2.WWN	0	WW_not_sterile	Alphaproteobacteria
												ASV15760	ZF.R2.E2.BWN	0	BW_not_sterile	Gammaproteobacteria
												ASV15760	ZF.R1.E1.WWN	0	WW_not_sterile	Gammaproteobacteria
												ASV15760	ZF.R2.E1.WWN	0	WW_not_sterile	Gammaproteobacteria
												ASV15760	ZF.R1.E1.BWN	0	BW_not_sterile	Gammaproteobacteria
												ASV15760	ZF.R2.E1.BWN	0	BW_not_sterile	Gammaproteobacteria
												ASV15765	ZF.R1.E2.WWN	0	WW_not_sterile	Gammaproteobacteria
												ASV15765	ZF.R2.E2.WWN	0	WW_not_sterile	Gammaproteobacteria
												ASV15765	ZF.R2.E2.BWN	0	BW_not_sterile	Gammaproteobacteria
												ASV15765	ZF.R1.E1.BWN	0	BW_not_sterile	Gammaproteobacteria
												ASV15765	ZF.R2.E1.WWN	0	WW_not_sterile	Gammaproteobacteria
												ASV15765	ZF.R1.E1.WWN	0	WW_not_sterile	Gammaproteobacteria
												ASV15765	ZF.R2.E1.BWN	0	BW_not_sterile	Gammaproteobacteria
												ASV15841	ZF.R2.E2.BWN	0	BW_not_sterile	Actinobacteria
												ASV15841	ZF.R1.E1.BWN	0	BW_not_sterile	Actinobacteria
												ASV15841	ZF.R1.E2.WWN	0	WW_not_sterile	Actinobacteria
												ASV15841	ZF.R2.E1.WWN	0	WW_not_sterile	Actinobacteria
												ASV15841	ZF.R1.E1.WWN	0	WW_not_sterile	Actinobacteria
												ASV15841	ZF.R2.E2.WWN	0	WW_not_sterile	Actinobacteria
												ASV15841	ZF.R2.E1.BWN	0	BW_not_sterile	Actinobacteria
												ASV15842	ZF.R1.E2.WWN	0	WW_not_sterile	Betaproteobacteria
												ASV15842	ZF.R2.E2.WWN	0	WW_not_sterile	Betaproteobacteria
												ASV15842	ZF.R2.E2.BWN	0	BW_not_sterile	Betaproteobacteria
												ASV15842	ZF.R2.E1.BWN	0	BW_not_sterile	Betaproteobacteria
												ASV15842	ZF.R1.E1.WWN	0	WW_not_sterile	Betaproteobacteria
												ASV15842	ZF.R1.E1.BWN	0	BW_not_sterile	Betaproteobacteria
												ASV15842	ZF.R2.E1.WWN	0	WW_not_sterile	Betaproteobacteria
												ASV15844	ZF.R2.E1.BWN	0	BW_not_sterile	Actinobacteria
												ASV15844	ZF.R1.E1.BWN	0	BW_not_sterile	Actinobacteria
												ASV15844	ZF.R2.E2.BWN	0	BW_not_sterile	Actinobacteria
												ASV15844	ZF.R1.E2.WWN	0	WW_not_sterile	Actinobacteria
												ASV15844	ZF.R2.E1.WWN	0	WW_not_sterile	Actinobacteria
												ASV15844	ZF.R2.E2.WWN	0	WW_not_sterile	Actinobacteria
												ASV15844	ZF.R1.E1.WWN	0	WW_not_sterile	Actinobacteria
												ASV15845	ZF.R2.E1.BWN	0	BW_not_sterile	Gammaproteobacteria
												ASV15845	ZF.R2.E2.BWN	0	BW_not_sterile	Gammaproteobacteria
												ASV15845	ZF.R1.E2.WWN	0	WW_not_sterile	Gammaproteobacteria
												ASV15845	ZF.R2.E2.WWN	0	WW_not_sterile	Gammaproteobacteria
												ASV15845	ZF.R1.E1.WWN	0	WW_not_sterile	Gammaproteobacteria
												ASV15845	ZF.R1.E1.BWN	0	BW_not_sterile	Gammaproteobacteria
												ASV15845	ZF.R2.E1.WWN	0	WW_not_sterile	Gammaproteobacteria
												ASV15929	ZF.R2.E1.WWN	0	WW_not_sterile	Betaproteobacteria
												ASV15929	ZF.R2.E1.BWN	0	BW_not_sterile	Betaproteobacteria
												ASV15929	ZF.R2.E2.WWN	0	WW_not_sterile	Betaproteobacteria
												ASV15929	ZF.R1.E1.BWN	0	BW_not_sterile	Betaproteobacteria
												ASV15929	ZF.R1.E2.WWN	0	WW_not_sterile	Betaproteobacteria
												ASV15929	ZF.R2.E2.BWN	0	BW_not_sterile	Betaproteobacteria
												ASV15929	ZF.R1.E1.WWN	0	WW_not_sterile	Betaproteobacteria
												ASV15931	ZF.R1.E1.BWN	0	BW_not_sterile	Flavobacteriia
												ASV15931	ZF.R2.E1.BWN	0	BW_not_sterile	Flavobacteriia
												ASV15931	ZF.R2.E1.WWN	0	WW_not_sterile	Flavobacteriia
												ASV15931	ZF.R2.E2.WWN	0	WW_not_sterile	Flavobacteriia
												ASV15931	ZF.R1.E1.WWN	0	WW_not_sterile	Flavobacteriia
												ASV15931	ZF.R1.E2.WWN	0	WW_not_sterile	Flavobacteriia
												ASV15932	ZF.R1.E1.WWN	0	WW_not_sterile	Gammaproteobacteria
												ASV15932	ZF.R2.E1.BWN	0	BW_not_sterile	Gammaproteobacteria
												ASV15932	ZF.R1.E1.BWN	0	BW_not_sterile	Gammaproteobacteria
												ASV15932	ZF.R1.E2.WWN	0	WW_not_sterile	Gammaproteobacteria
												ASV15932	ZF.R2.E2.BWN	0	BW_not_sterile	Gammaproteobacteria
												ASV16011	ZF.R1.E1.BWN	0	BW_not_sterile	Betaproteobacteria
												ASV16011	ZF.R2.E1.WWN	0	WW_not_sterile	Betaproteobacteria
												ASV16011	ZF.R2.E1.BWN	0	BW_not_sterile	Betaproteobacteria
												ASV16011	ZF.R1.E1.WWN	0	WW_not_sterile	Betaproteobacteria
												ASV16011	ZF.R2.E2.BWN	0	BW_not_sterile	Betaproteobacteria
												ASV16011	ZF.R1.E2.WWN	0	WW_not_sterile	Betaproteobacteria
												ASV16011	ZF.R2.E2.WWN	0	WW_not_sterile	Betaproteobacteria
												ASV16084	ZF.R1.E1.WWN	0	WW_not_sterile	Gammaproteobacteria
												ASV16084	ZF.R1.E1.BWN	0	BW_not_sterile	Gammaproteobacteria
												ASV16084	ZF.R2.E1.WWN	0	WW_not_sterile	Gammaproteobacteria
												ASV16084	ZF.R2.E2.BWN	0	BW_not_sterile	Gammaproteobacteria
												ASV16084	ZF.R2.E1.BWN	0	BW_not_sterile	Gammaproteobacteria
												ASV16085	ZF.R1.E1.BWN	0	BW_not_sterile	Betaproteobacteria
												ASV16085	ZF.R2.E2.WWN	0	WW_not_sterile	Betaproteobacteria
												ASV16085	ZF.R1.E1.WWN	0	WW_not_sterile	Betaproteobacteria
												ASV16085	ZF.R2.E1.WWN	0	WW_not_sterile	Betaproteobacteria
												ASV16085	ZF.R1.E2.WWN	0	WW_not_sterile	Betaproteobacteria
												ASV16086	ZF.R1.E2.WWN	0	WW_not_sterile	Betaproteobacteria
												ASV16086	ZF.R2.E2.WWN	0	WW_not_sterile	Betaproteobacteria
												ASV16086	ZF.R1.E1.BWN	0	BW_not_sterile	Betaproteobacteria
												ASV16086	ZF.R2.E1.WWN	0	WW_not_sterile	Betaproteobacteria
												ASV16086	ZF.R1.E1.WWN	0	WW_not_sterile	Betaproteobacteria
												ASV16087	ZF.R1.E1.BWN	0	BW_not_sterile	Flavobacteriia
												ASV16087	ZF.R2.E2.BWN	0	BW_not_sterile	Flavobacteriia
												ASV16087	ZF.R1.E1.WWN	0	WW_not_sterile	Flavobacteriia
												ASV16087	ZF.R2.E1.BWN	0	BW_not_sterile	Flavobacteriia
												ASV16087	ZF.R1.E2.WWN	0	WW_not_sterile	Flavobacteriia
												ASV16087	ZF.R2.E2.WWN	0	WW_not_sterile	Flavobacteriia
												ASV16087	ZF.R2.E1.WWN	0	WW_not_sterile	Flavobacteriia
												ASV16160	ZF.R1.E1.WWN	0	WW_not_sterile	Gammaproteobacteria
												ASV16160	ZF.R2.E1.BWN	0	BW_not_sterile	Gammaproteobacteria
												ASV16160	ZF.R1.E2.WWN	0	WW_not_sterile	Gammaproteobacteria
												ASV16160	ZF.R2.E2.WWN	0	WW_not_sterile	Gammaproteobacteria
												ASV16160	ZF.R2.E1.WWN	0	WW_not_sterile	Gammaproteobacteria
												ASV16160	ZF.R2.E2.BWN	0	BW_not_sterile	Gammaproteobacteria
												ASV16162	ZF.R2.E1.BWN	0	BW_not_sterile	Actinobacteria
												ASV16162	ZF.R2.E2.WWN	0	WW_not_sterile	Actinobacteria
												ASV16162	ZF.R1.E1.WWN	0	WW_not_sterile	Actinobacteria
												ASV16162	ZF.R2.E1.WWN	0	WW_not_sterile	Actinobacteria
[truncated: 9,540 more rows]

## Sheet: Figure S1
Suppl. Fig. 1: Stacked barplot of the relative abundance of the bacterial classes detected in the bacterioplankton samples collected at the 15 Amazonian field sampling sites (16S rRNA gene dataset).
COLUMN	DESCRIPTION
ASV	Name of the amplicon sequence variant
Sample	Name of the sample
Abundance	Relative abundance (%) of the ASV in the sample
Site	Name of the sampling site
Water_color	Water type at the sampling site
Class	Taxonomic annotation of the ASV at the Class level
ASV	Sample	Abundance	Site	Water_color	Class
ASV6629	RNA-5-4	0.182186	Manacapuru	White_water	Actinobacteria
ASV93	RNA-1-6	0.14576	Anavilhanas	Black_water	Gammaproteobacteria
ASV5707	RNA-6-3	0.143905	Barcelos	Black_water	Actinobacteria
ASV127	RNA-1-6	0.120286	Anavilhanas	Black_water	Gammaproteobacteria
ASV597	RNA-6-4	0.114776	Barcelos	Black_water	Alphaproteobacteria
ASV50	RNA-6-2	0.107608	Barcelos	Black_water	Alphaproteobacteria
ASV121	RNA-1-1	0.106848	Anavilhanas	Black_water	Bacilli
ASV290	RNA-1-4	0.105243	Anavilhanas	Black_water	no identification
ASV2592	RNA-8-4	0.0976689	Lago_Janauaca	White_water	Actinobacteria
ASV121	RNA-5-2	0.0965778	Manacapuru	White_water	Bacilli
ASV723	RNA-6-4	0.0955107	Barcelos	Black_water	Alphaproteobacteria
ASV158	RNA-1-1	0.0936156	Anavilhanas	Black_water	Bacilli
ASV172	RNA-1-6	0.092217	Anavilhanas	Black_water	Gammaproteobacteria
ASV72	RNA-6-2	0.0903304	Barcelos	Black_water	Alphaproteobacteria
ASV182	RNA-1-6	0.0882495	Anavilhanas	Black_water	Gammaproteobacteria
ASV393	RNA-1-4	0.0859341	Anavilhanas	Black_water	no identification
ASV810	RNA-6-4	0.0854235	Barcelos	Black_water	Alphaproteobacteria
ASV9163	RNA-6-3	0.0852429	Barcelos	Black_water	Alphaproteobacteria
ASV198	RNA-1-6	0.0839482	Anavilhanas	Black_water	Gammaproteobacteria
ASV1616	RNA-4-5	0.0827974	Lago_Janauari	White_water	Gammaproteobacteria
ASV158	RNA-5-2	0.0814413	Manacapuru	White_water	Bacilli
ASV219	RNA-1-6	0.0784975	Anavilhanas	Black_water	Gammaproteobacteria
ASV77	RNA-11-6	0.077999	Rio_Branco	White_water	Alphaproteobacteria
ASV3312	RNA-8-4	0.077604	Lago_Janauaca	White_water	Actinobacteria
ASV210	RNA-1-1	0.0766347	Anavilhanas	Black_water	Bacilli
ASV195	RNA-1-1	0.0759731	Anavilhanas	Black_water	Bacilli
ASV904	RNA-6-4	0.0748819	Barcelos	Black_water	Alphaproteobacteria
ASV3492	RNA-8-4	0.0740631	Lago_Janauaca	White_water	Actinobacteria
ASV242	RNA-1-6	0.0732693	Anavilhanas	Black_water	Gammaproteobacteria
ASV210	RNA-5-2	0.0730503	Manacapuru	White_water	Bacilli
ASV3812	RNA-5-1	0.072552	Manacapuru	White_water	Actinobacteria
ASV50	RNA-13-1	0.0707711	Lago_Tefe	Black_water	Alphaproteobacteria
ASV195	RNA-5-2	0.0705824	Manacapuru	White_water	Bacilli
ASV240	RNA-1-1	0.0696879	Anavilhanas	Black_water	Bacilli
ASV516	RNA-1-4	0.0691583	Anavilhanas	Black_water	no identification
ASV276	RNA-1-6	0.0686344	Anavilhanas	Black_water	Gammaproteobacteria
ASV259	RNA-1-1	0.0679237	Anavilhanas	Black_water	Bacilli
ASV1928	RNA-4-5	0.0677251	Lago_Janauari	White_water	Gammaproteobacteria
ASV285	RNA-1-1	0.0666005	Anavilhanas	Black_water	Bacilli
ASV77	RNA-15-3	0.0655647	Lago_des_pirates	White_water	Alphaproteobacteria
ASV246	RNA-5-4	0.0634278	Manacapuru	White_water	Bacilli
ASV4103	RNA-8-4	0.0631455	Lago_Janauaca	White_water	Actinobacteria
ASV2851	RNA-4-3	0.0628152	Lago_Janauari	White_water	Actinobacteria
ASV1091	RNA-6-4	0.0624318	Barcelos	Black_water	Alphaproteobacteria
ASV1097	RNA-6-4	0.0622501	Barcelos	Black_water	Alphaproteobacteria
ASV15518	RNA-5-4	0.0607287	Manacapuru	White_water	Betaproteobacteria
ASV7341	RNA-5-6	0.0603926	Manacapuru	White_water	Gammaproteobacteria
ASV1140	RNA-6-4	0.0602508	Barcelos	Black_water	Alphaproteobacteria
ASV240	RNA-5-2	0.0595591	Manacapuru	White_water	Bacilli
ASV612	RNA-1-4	0.0593605	Anavilhanas	Black_water	no identification
ASV7093	RNA-5-5	0.0590737	Manacapuru	White_water	Actinobacteria
ASV622	RNA-1-4	0.0583568	Anavilhanas	Black_water	no identification
ASV4503	RNA-8-4	0.0581292	Lago_Janauaca	White_water	Actinobacteria
ASV4524	RNA-8-4	0.0578342	Lago_Janauaca	White_water	Actinobacteria
ASV121	RNA-6-2	0.0575932	Barcelos	Black_water	Bacilli
ASV14	RNA-10-3	0.0569408	Lago_do_Cemeterio	Black_water	no identification
ASV4644	RNA-8-4	0.0563588	Lago_Janauaca	White_water	Actinobacteria
ASV332	RNA-5-4	0.0553306	Manacapuru	White_water	Bacilli
ASV72	RNA-13-1	0.0550538	Lago_Tefe	Black_water	Alphaproteobacteria
ASV2621	RNA-4-5	0.0536576	Lago_Janauari	White_water	Gammaproteobacteria
ASV259	RNA-5-2	0.0536361	Manacapuru	White_water	Bacilli
ASV13065	RNA-6-3	0.0531622	Barcelos	Black_water	no identification
ASV673	RNA-1-4	0.0530517	Anavilhanas	Black_water	no identification
ASV138	RNA-11-6	0.0527974	Rio_Branco	White_water	Alphaproteobacteria
ASV689	RNA-1-4	0.0527171	Anavilhanas	Black_water	no identification
ASV17062	RNA-5-4	0.0526316	Manacapuru	White_water	Actinobacteria
ASV1355	RNA-6-4	0.0519811	Barcelos	Black_water	Alphaproteobacteria
ASV2957	RNA-4-5	0.051045	Lago_Janauari	White_water	Gammaproteobacteria
ASV285	RNA-5-2	0.0510036	Manacapuru	White_water	Bacilli
ASV158	RNA-6-2	0.0503183	Barcelos	Black_water	Bacilli
ASV134	RNA-11-6	0.0496472	Rio_Branco	White_water	Alphaproteobacteria
ASV4959	RNA-5-1	0.0492136	Manacapuru	White_water	Actinobacteria
ASV8938	RNA-5-6	0.048314	Manacapuru	White_water	Actinobacteria
ASV761	RNA-1-4	0.0476987	Anavilhanas	Black_water	no identification
ASV50	RNA-11-1	0.0473097	Rio_Branco	White_water	Alphaproteobacteria
ASV3049	RNA-4-5	0.0472267	Lago_Janauari	White_water	Gammaproteobacteria
ASV3143	RNA-4-5	0.0464228	Lago_Janauari	White_water	Gammaproteobacteria
ASV14481	RNA-6-3	0.0458295	Barcelos	Black_water	Actinobacteria
ASV1364	RNA-5-1	0.0456621	Manacapuru	White_water	Deltaproteobacteria
ASV19	RNA-10-3	0.0453428	Lago_do_Cemeterio	Black_water	no identification
ASV1078	RNA-5-1	0.0451547	Manacapuru	White_water	Deltaproteobacteria
ASV9087	RNA-5-5	0.0444234	Manacapuru	White_water	Deltaproteobacteria
ASV3171	RNA-4-5	0.0442122	Lago_Janauari	White_water	Gammaproteobacteria
ASV6039	RNA-8-4	0.0439658	Lago_Janauaca	White_water	Actinobacteria
ASV72	RNA-14-2	0.0438826	Tefe_Solimoes	White_water	Alphaproteobacteria
ASV134	RNA-15-3	0.0438017	Lago_des_pirates	White_water	Alphaproteobacteria
ASV50	RNA-14-2	0.0419613	Tefe_Solimoes	White_water	Alphaproteobacteria
ASV479	RNA-5-4	0.0418354	Manacapuru	White_water	Bacilli
ASV167	RNA-11-6	0.0418347	Rio_Branco	White_water	Alphaproteobacteria
ASV246	RNA-8-4	0.0416052	Lago_Janauaca	White_water	Bacilli
ASV332	RNA-8-4	0.0413101	Lago_Janauaca	White_water	Bacilli
ASV15523	RNA-6-3	0.0412466	Barcelos	Black_water	Actinobacteria
ASV181	RNA-11-6	0.0412046	Rio_Branco	White_water	Alphaproteobacteria
ASV348	RNA-5-5	0.0411153	Manacapuru	White_water	Bacilli
ASV195	RNA-6-2	0.0409215	Barcelos	Black_water	Bacilli
ASV15763	RNA-6-3	0.04033	Barcelos	Black_water	no identification
ASV15764	RNA-6-3	0.04033	Barcelos	Black_water	Bacilli
ASV1015	RNA-12-5	0.0399586	Santo_Alberto	Black_water	no identification
ASV138	RNA-15-3	0.0396694	Lago_des_pirates	White_water	Alphaproteobacteria
ASV20	RNA-10-3	0.0395888	Lago_do_Cemeterio	Black_water	no identification
ASV16005	RNA-6-3	0.0394134	Barcelos	Black_water	Actinobacteria
ASV17277	RNA-5-4	0.0391363	Manacapuru	White_water	Alphaproteobacteria
ASV565	RNA-5-4	0.0391363	Manacapuru	White_water	Bacilli
ASV3942	RNA-4-5	0.0385852	Lago_Janauari	White_water	Gammaproteobacteria
ASV6072	RNA-5-1	0.0380518	Manacapuru	White_water	Actinobacteria
ASV167	RNA-15-3	0.0380165	Lago_des_pirates	White_water	Alphaproteobacteria
ASV20515	RNA-5-4	0.0377868	Manacapuru	White_water	Alphaproteobacteria
ASV8565	RNA-4-6	0.0375186	Lago_Janauari	White_water	no identification
ASV22	RNA-10-3	0.0372213	Lago_do_Cemeterio	Black_water	no identification
ASV7242	RNA-5-1	0.037037	Manacapuru	White_water	Actinobacteria
ASV72	RNA-11-1	0.0369917	Rio_Branco	White_water	Alphaproteobacteria
ASV591	RNA-5-4	0.0364372	Manacapuru	White_water	Bacilli
ASV14	RNA-10-2	0.036153	Lago_do_Cemeterio	Black_water	no identification
ASV391	RNA-8-4	0.0357037	Lago_Janauaca	White_water	Bacilli
ASV50	RNA-1-2	0.0357032	Anavilhanas	Black_water	Alphaproteobacteria
ASV31	RNA-13-6	0.0353982	Lago_Tefe	Black_water	no identification
ASV9009	RNA-4-6	0.0352897	Lago_Janauari	White_water	Alphaproteobacteria
ASV1282	RNA-5-1	0.0350076	Manacapuru	White_water	Deltaproteobacteria
ASV6282	RNA-5-1	0.0350076	Manacapuru	White_water	Actinobacteria
ASV72	RNA-15-3	0.0349862	Lago_des_pirates	White_water	Alphaproteobacteria
ASV11521	RNA-5-6	0.0347257	Manacapuru	White_water	Actinobacteria
ASV11522	RNA-5-6	0.0347257	Manacapuru	White_water	Gammaproteobacteria
ASV240	RNA-6-2	0.0345559	Barcelos	Black_water	Bacilli
ASV9162	RNA-4-6	0.0345468	Lago_Janauari	White_water	no identification
ASV77	RNA-14-1	0.0345296	Tefe_Solimoes	White_water	Alphaproteobacteria
ASV499	RNA-11-1	0.0344696	Rio_Branco	White_water	Alphaproteobacteria
ASV7092	RNA-5-3	0.0343312	Manacapuru	White_water	Alphaproteobacteria
ASV7572	RNA-8-4	0.0342284	Lago_Janauaca	White_water	Gammaproteobacteria
ASV50	RNA-15-3	0.0341598	Lago_des_pirates	White_water	Alphaproteobacteria
ASV3759	RNA-5-1	0.0339929	Manacapuru	White_water	Betaproteobacteria
ASV391	RNA-5-4	0.0337382	Manacapuru	White_water	Bacilli
ASV501	RNA-5-4	0.0337382	Manacapuru	White_water	Bacilli
ASV11788	RNA-5-6	0.0337192	Manacapuru	White_water	Gammaproteobacteria
ASV461	RNA-5-5	0.0335539	Manacapuru	White_water	Bacilli
ASV3711	RNA-1-2	0.0333849	Anavilhanas	Black_water	Gammaproteobacteria
ASV14	RNA-10-5	0.0332934	Lago_do_Cemeterio	Black_water	no identification
ASV77	RNA-11-1	0.0332467	Rio_Branco	White_water	Alphaproteobacteria
ASV259	RNA-6-2	0.0327372	Barcelos	Black_water	Bacilli
ASV12032	RNA-5-6	0.0327126	Manacapuru	White_water	Gammaproteobacteria
ASV27	RNA-10-3	0.032696	Lago_do_Cemeterio	Black_water	no identification
ASV458	RNA-5-4	0.0323887	Manacapuru	White_water	Bacilli
ASV1046	RNA-13-3	0.0323535	Lago_Tefe	Black_water	no identification
ASV804	RNA-4-6	0.032318	Lago_Janauari	White_water	Bacilli
ASV12184	RNA-5-6	0.0322094	Manacapuru	White_water	Gammaproteobacteria
ASV77	RNA-14-2	0.0319705	Tefe_Solimoes	White_water	Alphaproteobacteria
ASV1557	RNA-5-1	0.0319635	Manacapuru	White_water	Deltaproteobacteria
ASV501	RNA-8-4	0.0318678	Lago_Janauaca	White_water	Bacilli
ASV210	RNA-6-2	0.0318278	Barcelos	Black_water	Bacilli
ASV10882	RNA-4-1	0.031	Lago_Janauari	White_water	Alphaproteobacteria
ASV4028	RNA-4-1	0.031	Lago_Janauari	White_water	Actinobacteria
ASV285	RNA-6-2	0.0309185	Barcelos	Black_water	Bacilli
ASV19	RNA-10-2	0.0307221	Lago_do_Cemeterio	Black_water	no identification
ASV647	RNA-1-1	0.0304333	Anavilhanas	Black_water	Bacilli
ASV2746	RNA-6-3	0.0302475	Barcelos	Black_water	Alphaproteobacteria
ASV12759	RNA-5-6	0.0301963	Manacapuru	White_water	Actinobacteria
ASV12760	RNA-5-6	0.0301963	Manacapuru	White_water	Gammaproteobacteria
ASV50	RNA-14-1	0.0299076	Tefe_Solimoes	White_water	Alphaproteobacteria
ASV12031	RNA-4-3	0.0298028	Lago_Janauari	White_water	no identification
ASV19770	RNA-5-4	0.0296896	Manacapuru	White_water	Alphaproteobacteria
ASV4404	RNA-1-2	0.0295209	Anavilhanas	Black_water	Gammaproteobacteria
ASV29	RNA-10-3	0.0295193	Lago_do_Cemeterio	Black_water	no identification
ASV591	RNA-8-4	0.0295072	Lago_Janauaca	White_water	Bacilli
ASV33	RNA-10-3	0.0294594	Lago_do_Cemeterio	Black_water	no identification
ASV7669	RNA-5-1	0.0294267	Manacapuru	White_water	Actinobacteria
ASV19123	RNA-6-3	0.0293309	Barcelos	Black_water	Actinobacteria
ASV592	RNA-5-5	0.028828	Manacapuru	White_water	Bacilli
ASV1011	RNA-12-6	0.0287291	Santo_Alberto	Black_water	Actinobacteria
ASV4485	RNA-4-6	0.0286033	Lago_Janauari	White_water	Bacilli
ASV571	RNA-11-1	0.0284317	Rio_Branco	White_water	Alphaproteobacteria
ASV19442	RNA-6-3	0.0284143	Barcelos	Black_water	no identification
ASV44	RNA-13-6	0.0283913	Lago_Tefe	Black_water	no identification
ASV1946	RNA-5-6	0.0281832	Manacapuru	White_water	Bacilli
ASV8495	RNA-5-3	0.0280143	Manacapuru	White_water	Alphaproteobacteria
ASV50	RNA-12-6	0.0279764	Santo_Alberto	Black_water	Alphaproteobacteria
ASV12601	RNA-4-3	0.0279688	Lago_Janauari	White_water	Actinobacteria
ASV19	RNA-10-5	0.0279243	Lago_do_Cemeterio	Black_water	no identification
ASV625	RNA-5-5	0.0278828	Manacapuru	White_water	Bacilli
ASV10784	RNA-4-6	0.0278603	Lago_Janauari	White_water	no identification
ASV181	RNA-15-3	0.0278237	Lago_des_pirates	White_water	Alphaproteobacteria
ASV14	RNA-10-4	0.0277096	Lago_do_Cemeterio	Black_water	no identification
ASV2600	RNA-4-3	0.0275103	Lago_Janauari	White_water	Chitinophagia
ASV19818	RNA-6-3	0.0274977	Barcelos	Black_water	Actinobacteria
ASV565	RNA-8-4	0.0274417	Lago_Janauaca	White_water	Bacilli
ASV4593	RNA-11-3	0.0272869	Rio_Branco	White_water	no identification
ASV20	RNA-10-2	0.027215	Lago_do_Cemeterio	Black_water	no identification
ASV1667	RNA-12-5	0.0271563	Santo_Alberto	Black_water	no identification
ASV479	RNA-8-4	0.0271467	Lago_Janauaca	White_water	Bacilli
ASV23938	RNA-5-4	0.0269906	Manacapuru	White_water	Bacilli
ASV646	RNA-5-5	0.0269376	Manacapuru	White_water	Bacilli
ASV20	RNA-10-5	0.0268456	Lago_do_Cemeterio	Black_water	no identification
ASV615	RNA-11-1	0.0267502	Rio_Branco	White_water	Alphaproteobacteria
ASV1197	RNA-15-3	0.0267218	Lago_des_pirates	White_water	Bacilli
ASV9	RNA-4-1	0.0265	Lago_Janauari	White_water	Actinobacteria
ASV14103	RNA-5-1	0.0263825	Manacapuru	White_water	Bacteroidia
ASV11276	RNA-4-6	0.0263744	Lago_Janauari	White_water	no identification
ASV72	RNA-1-2	0.0262751	Anavilhanas	Black_water	Alphaproteobacteria
ASV4699	RNA-1-2	0.0258114	Anavilhanas	Black_water	Gammaproteobacteria
ASV7506	RNA-1-5	0.0256917	Anavilhanas	Black_water	Bacilli
ASV3440	RNA-5-4	0.025641	Manacapuru	White_water	Betaproteobacteria
ASV11520	RNA-4-6	0.0256315	Lago_Janauari	White_water	Alphaproteobacteria
ASV12994	RNA-4-1	0.0255	Lago_Janauari	White_water	Alphaproteobacteria
ASV348	RNA-1-5	0.0254721	Anavilhanas	Black_water	Bacilli
ASV461	RNA-1-5	0.0254721	Anavilhanas	Black_water	Bacilli
ASV3065	RNA-8-1	0.0254611	Lago_Janauaca	White_water	Alphaproteobacteria
ASV9	RNA-4-4	0.0253017	Lago_Janauari	White_water	Actinobacteria
ASV134	RNA-14-1	0.0250136	Tefe_Solimoes	White_water	Alphaproteobacteria
ASV1340	RNA-12-6	0.0249655	Santo_Alberto	Black_water	Actinobacteria
ASV246	RNA-1-2	0.0248841	Anavilhanas	Black_water	Bacilli
ASV763	RNA-1-1	0.0248098	Anavilhanas	Black_water	Bacilli
ASV22	RNA-10-2	0.0247901	Lago_do_Cemeterio	Black_water	no identification
ASV140	RNA-1-3	0.0245779	Anavilhanas	Black_water	Alphaproteobacteria
ASV138	RNA-14-2	0.0242853	Tefe_Solimoes	White_water	Alphaproteobacteria
ASV77	RNA-8-1	0.0241116	Lago_Janauaca	White_water	Alphaproteobacteria
ASV138	RNA-11-1	0.0239988	Rio_Branco	White_water	Alphaproteobacteria
ASV72	RNA-12-6	0.0239619	Santo_Alberto	Black_water	Alphaproteobacteria
ASV27	RNA-10-2	0.0239083	Lago_do_Cemeterio	Black_water	no identification
ASV1703	RNA-12-5	0.0237941	Santo_Alberto	Black_water	no identification
ASV138	RNA-14-1	0.0237221	Tefe_Solimoes	White_water	Alphaproteobacteria
ASV499	RNA-13-1	0.0236193	Lago_Tefe	Black_water	Alphaproteobacteria
ASV66	RNA-13-6	0.023615	Lago_Tefe	Black_water	no identification
ASV43	RNA-10-3	0.0232558	Lago_do_Cemeterio	Black_water	no identification
ASV19	RNA-10-4	0.0232042	Lago_do_Cemeterio	Black_water	no identification
ASV1659	RNA-12-5	0.0230182	Santo_Alberto	Black_water	no identification
ASV458	RNA-8-4	0.0230156	Lago_Janauaca	White_water	Bacilli
ASV31	RNA-13-4	0.0229545	Lago_Tefe	Black_water	no identification
ASV1078	RNA-8-1	0.022942	Lago_Janauaca	White_water	Deltaproteobacteria
ASV1655	RNA-15-3	0.022865	Lago_des_pirates	White_water	Bacilli
ASV1078	RNA-4-2	0.0228376	Lago_Janauari	White_water	Deltaproteobacteria
ASV763	RNA-5-1	0.0228311	Manacapuru	White_water	Bacilli
ASV22	RNA-10-5	0.0227709	Lago_do_Cemeterio	Black_water	no identification
ASV134	RNA-14-2	0.0225177	Tefe_Solimoes	White_water	Alphaproteobacteria
ASV4908	RNA-4-1	0.0225	Lago_Janauari	White_water	Actinobacteria
ASV27	RNA-10-5	0.0224593	Lago_do_Cemeterio	Black_water	no identification
ASV1282	RNA-4-2	0.0220653	Lago_Janauari	White_water	Deltaproteobacteria
ASV1524	RNA-1-4	0.0220332	Anavilhanas	Black_water	Alphaproteobacteria
ASV44	RNA-13-4	0.021958	Lago_Tefe	Black_water	no identification
ASV134	RNA-11-1	0.0218588	Rio_Branco	White_water	Alphaproteobacteria
ASV671	RNA-5-5	0.0217391	Manacapuru	White_water	Bacilli
ASV29	RNA-10-2	0.0217239	Lago_do_Cemeterio	Black_water	no identification
ASV571	RNA-13-1	0.0217089	Lago_Tefe	Black_water	Alphaproteobacteria
ASV5880	RNA-1-2	0.0216383	Anavilhanas	Black_water	Gammaproteobacteria
ASV77	RNA-1-2	0.0216383	Anavilhanas	Black_water	Alphaproteobacteria
ASV40	RNA-10-6	0.021471	Lago_do_Cemeterio	Black_water	no identification
ASV74	RNA-13-6	0.0214571	Lago_Tefe	Black_water	no identification
ASV85	RNA-13-6	0.0214571	Lago_Tefe	Black_water	no identification
ASV647	RNA-5-1	0.021309	Manacapuru	White_water	Bacilli
ASV72	RNA-5-1	0.021309	Manacapuru	White_water	Alphaproteobacteria
ASV72	RNA-14-1	0.0212751	Tefe_Solimoes	White_water	Alphaproteobacteria
ASV72	RNA-5-5	0.0212665	Manacapuru	White_water	Alphaproteobacteria
ASV2473	RNA-12-5	0.0212078	Santo_Alberto	Black_water	no identification
ASV332	RNA-1-2	0.0211747	Anavilhanas	Black_water	Bacilli
ASV3372	RNA-6-3	0.0210816	Barcelos	Black_water	Alphaproteobacteria
ASV33	RNA-10-2	0.0210625	Lago_do_Cemeterio	Black_water	no identification
ASV11	RNA-4-1	0.021	Lago_Janauari	White_water	Actinobacteria
ASV1436	RNA-12-6	0.0209509	Santo_Alberto	Black_water	Actinobacteria
ASV33	RNA-10-5	0.0208533	Lago_do_Cemeterio	Black_water	no identification
ASV20	RNA-10-4	0.0208139	Lago_do_Cemeterio	Black_water	no identification
ASV903	RNA-5-1	0.0208016	Manacapuru	White_water	Bacilli
ASV778	RNA-5-5	0.020794	Manacapuru	White_water	Bacilli
ASV2279	RNA-5-6	0.0206341	Manacapuru	White_water	Bacilli
ASV14	RNA-10-6	0.020534	Lago_do_Cemeterio	Black_water	no identification
ASV10	RNA-4-4	0.0203577	Lago_Janauari	White_water	Actinobacteria
ASV181	RNA-11-1	0.0203302	Rio_Branco	White_water	Alphaproteobacteria
ASV6162	RNA-5-5	0.0203214	Manacapuru	White_water	Gammaproteobacteria
ASV29	RNA-10-5	0.0201103	Lago_do_Cemeterio	Black_water	no identification
ASV5751	RNA-1-2	0.0200927	Anavilhanas	Black_water	Gammaproteobacteria
ASV3890	RNA-4-6	0.0200594	Lago_Janauari	White_water	Bacilli
ASV181	RNA-14-2	0.0200584	Tefe_Solimoes	White_water	Alphaproteobacteria
ASV1282	RNA-8-1	0.019973	Lago_Janauaca	White_water	Deltaproteobacteria
ASV903	RNA-1-1	0.0199581	Anavilhanas	Black_water	Bacilli
ASV31	RNA-13-5	0.0198823	Lago_Tefe	Black_water	no identification
ASV5499	RNA-5-1	0.0197869	Manacapuru	White_water	Betaproteobacteria
ASV1055	RNA-1-1	0.0197376	Anavilhanas	Black_water	Bacilli
ASV1704	RNA-12-6	0.0196964	Santo_Alberto	Black_water	Actinobacteria
ASV178	RNA-1-3	0.0196429	Anavilhanas	Black_water	Alphaproteobacteria
ASV1364	RNA-8-1	0.0196131	Lago_Janauaca	White_water	Deltaproteobacteria
ASV14	RNA-10-1	0.0195712	Lago_do_Cemeterio	Black_water	no identification
ASV173	RNA-3-4	0.0195319	Lago_Catalao	White_water	no identification
ASV167	RNA-14-1	0.0195079	Tefe_Solimoes	White_water	Alphaproteobacteria
ASV10	RNA-4-1	0.0195	Lago_Janauari	White_water	Actinobacteria
ASV99	RNA-13-6	0.0194205	Lago_Tefe	Black_water	no identification
ASV2474	RNA-12-5	0.0193974	Santo_Alberto	Black_water	no identification
ASV9008	RNA-5-5	0.0193762	Manacapuru	White_water	Betaproteobacteria
ASV615	RNA-13-1	0.0193644	Lago_Tefe	Black_water	Alphaproteobacteria
ASV1011	RNA-11-6	0.0192792	Rio_Branco	White_water	Actinobacteria
ASV22	RNA-10-4	0.0191429	Lago_do_Cemeterio	Black_water	no identification
ASV2389	RNA-12-5	0.0191388	Santo_Alberto	Black_water	no identification
ASV95	RNA-13-6	0.0191296	Lago_Tefe	Black_water	no identification
ASV1557	RNA-8-1	0.0190733	Lago_Janauaca	White_water	Deltaproteobacteria
ASV1592	RNA-12-6	0.0190691	Santo_Alberto	Black_water	Actinobacteria
ASV181	RNA-14-1	0.0190321	Tefe_Solimoes	White_water	Alphaproteobacteria
ASV3607	RNA-1-2	0.0190108	Anavilhanas	Black_water	Actinobacteria
ASV43	RNA-10-2	0.0188982	Lago_do_Cemeterio	Black_water	no identification
ASV167	RNA-14-2	0.0188288	Tefe_Solimoes	White_water	Alphaproteobacteria
ASV343	RNA-3-4	0.0188202	Lago_Catalao	White_water	no identification
ASV164	RNA-10-1	0.0187627	Lago_do_Cemeterio	Black_water	no identification
ASV1921	RNA-12-6	0.0186928	Santo_Alberto	Black_water	Actinobacteria
ASV4497	RNA-6-3	0.0183318	Barcelos	Black_water	Alphaproteobacteria
ASV1364	RNA-4-2	0.0183142	Lago_Janauari	White_water	Deltaproteobacteria
ASV167	RNA-11-1	0.0182666	Rio_Branco	White_water	Alphaproteobacteria
ASV50	RNA-5-1	0.0182648	Manacapuru	White_water	Alphaproteobacteria
ASV77	RNA-12-5	0.0181042	Santo_Alberto	Black_water	Alphaproteobacteria
ASV592	RNA-1-5	0.0180061	Anavilhanas	Black_water	Bacilli
ASV625	RNA-1-5	0.0180061	Anavilhanas	Black_water	Bacilli
ASV949	RNA-1-5	0.0180061	Anavilhanas	Black_water	Betaproteobacteria
ASV50	RNA-5-5	0.0179584	Manacapuru	White_water	Alphaproteobacteria
ASV949	RNA-5-5	0.0179584	Manacapuru	White_water	Betaproteobacteria
ASV225	RNA-1-3	0.0179496	Anavilhanas	Black_water	Alphaproteobacteria
ASV2496	RNA-6-2	0.0178842	Barcelos	Black_water	Betaproteobacteria
ASV11	RNA-4-4	0.017813	Lago_Janauari	White_water	Actinobacteria
ASV647	RNA-5-2	0.017769	Manacapuru	White_water	Bacilli
ASV27	RNA-10-4	0.017768	Lago_do_Cemeterio	Black_water	no identification
ASV19	RNA-10-6	0.0176973	Lago_do_Cemeterio	Black_water	no identification
ASV55	RNA-10-6	0.0175411	Lago_do_Cemeterio	Black_water	no identification
ASV4697	RNA-1-2	0.0174652	Anavilhanas	Black_water	Actinobacteria
ASV646	RNA-1-5	0.0173474	Anavilhanas	Black_water	Bacilli
ASV671	RNA-1-5	0.0173474	Anavilhanas	Black_water	Bacilli
ASV43	RNA-10-5	0.0172819	Lago_do_Cemeterio	Black_water	no identification
ASV3083	RNA-6-2	0.017278	Barcelos	Black_water	Betaproteobacteria
ASV348	RNA-11-6	0.0172631	Rio_Branco	White_water	Bacilli
ASV113	RNA-13-6	0.0172385	Lago_Tefe	Black_water	no identification
ASV173	RNA-3-1	0.0172222	Lago_Catalao	White_water	no identification
ASV77	RNA-11-3	0.0171073	Rio_Branco	White_water	Alphaproteobacteria
ASV10392	RNA-5-5	0.0170132	Manacapuru	White_water	Betaproteobacteria
ASV391	RNA-1-2	0.0170015	Anavilhanas	Black_water	Bacilli
ASV121	RNA-4-1	0.017	Lago_Janauari	White_water	Bacilli
ASV1557	RNA-4-2	0.0169903	Lago_Janauari	White_water	Deltaproteobacteria
ASV1796	RNA-12-6	0.0169364	Santo_Alberto	Black_water	Actinobacteria
ASV343	RNA-3-1	0.0168743	Lago_Catalao	White_water	no identification
ASV134	RNA-8-1	0.0167341	Lago_Janauaca	White_water	Alphaproteobacteria
ASV1506	RNA-4-6	0.0167162	Lago_Janauari	White_water	Bacilli
ASV50	RNA-12-5	0.0166818	Santo_Alberto	Black_water	Alphaproteobacteria
ASV20	RNA-10-6	0.0165782	Lago_do_Cemeterio	Black_water	no identification
ASV12	RNA-4-4	0.0165043	Lago_Janauari	White_water	Actinobacteria
ASV275	RNA-13-6	0.0164868	Lago_Tefe	Black_water	no identification
ASV66	RNA-13-4	0.0164256	Lago_Tefe	Black_water	no identification
ASV138	RNA-8-1	0.0163743	Lago_Janauaca	White_water	Alphaproteobacteria
ASV647	RNA-6-2	0.0163686	Barcelos	Black_water	Bacilli
ASV29	RNA-10-4	0.0163508	Lago_do_Cemeterio	Black_water	no identification
ASV1031	RNA-5-1	0.0162354	Manacapuru	White_water	Bacilli
ASV70	RNA-10-6	0.0161878	Lago_do_Cemeterio	Black_water	no identification
ASV31	RNA-12-1	0.0161227	Santo_Alberto	Black_water	no identification
ASV1331	RNA-5-5	0.0160681	Manacapuru	White_water	Betaproteobacteria
ASV33	RNA-10-4	0.0160124	Lago_do_Cemeterio	Black_water	no identification
ASV253	RNA-1-3	0.0159176	Anavilhanas	Black_water	Alphaproteobacteria
ASV1031	RNA-1-1	0.0158783	Anavilhanas	Black_water	Bacilli
ASV1165	RNA-1-1	0.0158783	Anavilhanas	Black_water	Bacilli
ASV410	RNA-3-1	0.0158305	Lago_Catalao	White_water	no identification
ASV19	RNA-10-1	0.0157796	Lago_do_Cemeterio	Black_water	no identification
ASV763	RNA-6-2	0.0157624	Barcelos	Black_water	Bacilli
ASV134	RNA-1-2	0.0156105	Anavilhanas	Black_water	Alphaproteobacteria
ASV949	RNA-4-6	0.0156018	Lago_Janauari	White_water	Betaproteobacteria
ASV2511	RNA-5-5	0.0155955	Manacapuru	White_water	Betaproteobacteria
ASV4852	RNA-6-3	0.015582	Barcelos	Black_water	Alphaproteobacteria
ASV332	RNA-4-1	0.0155	Lago_Janauari	White_water	Bacilli
ASV446	RNA-4-1	0.0155	Lago_Janauari	White_water	Actinobacteria
ASV1099	RNA-6-2	0.0154592	Barcelos	Black_water	Bacilli
ASV138	RNA-1-2	0.015456	Anavilhanas	Black_water	Alphaproteobacteria
ASV246	RNA-12-6	0.0154309	Santo_Alberto	Black_water	Bacilli
ASV410	RNA-3-4	0.0154199	Lago_Catalao	White_water	no identification
ASV1340	RNA-11-6	0.015247	Rio_Branco	White_water	Actinobacteria
ASV95	RNA-13-4	0.0151541	Lago_Tefe	Black_water	no identification
ASV164	RNA-10-6	0.0151468	Lago_do_Cemeterio	Black_water	no identification
ASV446	RNA-4-3	0.0151307	Lago_Janauari	White_water	Actinobacteria
ASV77	RNA-13-1	0.0150226	Lago_Tefe	Black_water	Alphaproteobacteria
ASV50	RNA-4-2	0.0150044	Lago_Janauari	White_water	Alphaproteobacteria
ASV12	RNA-4-1	0.015	Lago_Janauari	White_water	Actinobacteria
ASV15	RNA-4-1	0.015	Lago_Janauari	White_water	Actinobacteria
ASV246	RNA-4-1	0.015	Lago_Janauari	White_water	Bacilli
ASV81	RNA-10-6	0.0149386	Lago_do_Cemeterio	Black_water	no identification
ASV1484	RNA-1-1	0.0148859	Anavilhanas	Black_water	Bacilli
ASV40	RNA-10-5	0.0148849	Lago_do_Cemeterio	Black_water	no identification
ASV1436	RNA-11-6	0.014869	Rio_Branco	White_water	Actinobacteria
ASV44	RNA-13-5	0.0148198	Lago_Tefe	Black_water	no identification
ASV209	RNA-10-1	0.014776	Lago_do_Cemeterio	Black_water	no identification
ASV1165	RNA-5-1	0.0147133	Manacapuru	White_water	Bacilli
ASV892	RNA-3-3	0.0147059	Lago_Catalao	White_water	Clostridia
ASV167	RNA-1-2	0.0146832	Anavilhanas	Black_water	Alphaproteobacteria
ASV209	RNA-10-6	0.0146783	Lago_do_Cemeterio	Black_water	no identification
ASV5033	RNA-6-3	0.0146654	Barcelos	Black_water	Alphaproteobacteria
ASV1099	RNA-1-1	0.0146653	Anavilhanas	Black_water	Bacilli
ASV74	RNA-13-4	0.0145356	Lago_Tefe	Black_water	no identification
ASV22	RNA-10-6	0.0144961	Lago_do_Cemeterio	Black_water	no identification
ASV56	RNA-3-4	0.014471	Lago_Catalao	White_water	no identification
ASV43	RNA-10-4	0.0144682	Lago_do_Cemeterio	Black_water	no identification
ASV164	RNA-10-4	0.0143836	Lago_do_Cemeterio	Black_water	no identification
ASV163	RNA-3-6	0.0143173	Lago_Catalao	White_water	Alphaproteobacteria
ASV973	RNA-3-3	0.0143143	Lago_Catalao	White_water	Clostridia
ASV2146	RNA-5-5	0.0141777	Manacapuru	White_water	Betaproteobacteria
ASV1592	RNA-11-6	0.0141129	Rio_Branco	White_water	Actinobacteria
ASV20	RNA-10-1	0.014079	Lago_do_Cemeterio	Black_water	no identification
ASV233	RNA-3-4	0.0140756	Lago_Catalao	White_water	no identification
ASV27	RNA-10-6	0.0140017	Lago_do_Cemeterio	Black_water	no identification
ASV24	RNA-4-1	0.014	Lago_Janauari	White_water	Actinobacteria
ASV339	RNA-1-3	0.0139823	Anavilhanas	Black_water	Alphaproteobacteria
ASV167	RNA-8-1	0.0139451	Lago_Janauaca	White_water	Alphaproteobacteria
ASV66	RNA-13-5	0.0139431	Lago_Tefe	Black_water	no identification
ASV40	RNA-10-4	0.0138548	Lago_do_Cemeterio	Black_water	no identification
ASV233	RNA-3-1	0.0138473	Lago_Catalao	White_water	no identification
ASV294	RNA-1-3	0.0138371	Anavilhanas	Black_water	Alphaproteobacteria
ASV113	RNA-13-4	0.0137796	Lago_Tefe	Black_water	no identification
ASV505	RNA-3-4	0.0137593	Lago_Catalao	White_water	no identification
ASV458	RNA-1-2	0.0137558	Anavilhanas	Black_water	Bacilli
ASV12	RNA-4-3	0.0137552	Lago_Janauari	White_water	Actinobacteria
ASV1331	RNA-4-6	0.0137444	Lago_Janauari	White_water	Betaproteobacteria
ASV134	RNA-12-5	0.0137075	Santo_Alberto	Black_water	Alphaproteobacteria
ASV825	RNA-5-5	0.0137051	Manacapuru	White_water	Bacilli
ASV72	RNA-4-2	0.0136805	Lago_Janauari	White_water	Alphaproteobacteria
ASV281	RNA-1-3	0.0136436	Anavilhanas	Black_water	Alphaproteobacteria
ASV565	RNA-1-2	0.0136012	Anavilhanas	Black_water	Bacilli
ASV344	RNA-13-6	0.0135774	Lago_Tefe	Black_water	no identification
ASV22	RNA-10-1	0.0135214	Lago_do_Cemeterio	Black_water	no identification
ASV85	RNA-13-5	0.013434	Lago_Tefe	Black_water	no identification
ASV55	RNA-10-5	0.0134228	Lago_do_Cemeterio	Black_water	no identification
ASV1109	RNA-3-3	0.0134006	Lago_Catalao	White_water	Clostridia
ASV13	RNA-4-4	0.0133779	Lago_Janauari	White_water	Actinobacteria
ASV16	RNA-4-4	0.0133779	Lago_Janauari	White_water	Actinobacteria
ASV1875	RNA-4-6	0.013373	Lago_Janauari	White_water	Betaproteobacteria
ASV2863	RNA-12-6	0.0132982	Santo_Alberto	Black_water	Actinobacteria
ASV77	RNA-12-6	0.0132982	Santo_Alberto	Black_water	Alphaproteobacteria
ASV461	RNA-11-6	0.0132308	Rio_Branco	White_water	Bacilli
ASV99	RNA-13-4	0.0132298	Lago_Tefe	Black_water	no identification
ASV138	RNA-12-5	0.0131902	Santo_Alberto	Black_water	Alphaproteobacteria
ASV74	RNA-13-5	0.0131795	Lago_Tefe	Black_water	no identification
ASV138	RNA-11-3	0.0131486	Rio_Branco	White_water	Alphaproteobacteria
ASV501	RNA-1-2	0.0131376	Anavilhanas	Black_water	Bacilli
ASV293	RNA-10-1	0.0131311	Lago_do_Cemeterio	Black_water	no identification
ASV105	RNA-10-6	0.0130908	Lago_do_Cemeterio	Black_water	no identification
ASV72	RNA-12-5	0.0130609	Santo_Alberto	Black_water	Alphaproteobacteria
ASV903	RNA-6-2	0.0130343	Barcelos	Black_water	Bacilli
ASV252	RNA-10-1	0.0130196	Lago_do_Cemeterio	Black_water	no identification
ASV647	RNA-4-1	0.013	Lago_Janauari	White_water	Bacilli
ASV763	RNA-5-2	0.0129977	Manacapuru	White_water	Bacilli
ASV209	RNA-10-4	0.012903	Lago_do_Cemeterio	Black_water	no identification
ASV216	RNA-12-1	0.0128722	Santo_Alberto	Black_water	no identification
ASV11	RNA-4-3	0.0128381	Lago_Janauari	White_water	Actinobacteria
ASV140	RNA-6-3	0.0128323	Barcelos	Black_water	Alphaproteobacteria
ASV85	RNA-13-4	0.0128174	Lago_Tefe	Black_water	no identification
ASV1823	RNA-5-5	0.0127599	Manacapuru	White_water	Betaproteobacteria
ASV778	RNA-1-5	0.0127361	Anavilhanas	Black_water	Bacilli
ASV141	RNA-13-6	0.0127288	Lago_Tefe	Black_water	no identification
ASV44	RNA-12-1	0.0126988	Santo_Alberto	Black_water	no identification
ASV118	RNA-10-6	0.0126483	Lago_do_Cemeterio	Black_water	no identification
ASV348	RNA-15-4	0.0125261	Lago_des_pirates	White_water	Bacilli
ASV277	RNA-10-1	0.0125178	Lago_do_Cemeterio	Black_water	no identification
ASV173	RNA-3-2	0.0125069	Lago_Catalao	White_water	no identification
ASV6674	RNA-4-1	0.0125	Lago_Janauari	White_water	Actinobacteria
ASV1921	RNA-11-6	0.0124748	Rio_Branco	White_water	Actinobacteria
ASV102	RNA-10-6	0.0124662	Lago_do_Cemeterio	Black_water	no identification
ASV1055	RNA-6-2	0.012428	Barcelos	Black_water	Bacilli
ASV246	RNA-4-3	0.0123796	Lago_Janauari	White_water	Bacilli
ASV1023	RNA-14-2	0.0123732	Tefe_Solimoes	White_water	Gammaproteobacteria
ASV675	RNA-12-1	0.0123521	Santo_Alberto	Black_water	no identification
ASV53	RNA-8-3	0.0123231	Lago_Janauaca	White_water	Betaproteobacteria
ASV40	RNA-10-3	0.0122872	Lago_do_Cemeterio	Black_water	no identification
ASV335	RNA-3-4	0.0122568	Lago_Catalao	White_water	no identification
ASV497	RNA-3-4	0.0122568	Lago_Catalao	White_water	Actinobacteria
ASV343	RNA-3-3	0.0121824	Lago_Catalao	White_water	no identification
ASV252	RNA-10-6	0.0121799	Lago_do_Cemeterio	Black_water	no identification
ASV593	RNA-3-4	0.0121778	Lago_Catalao	White_water	no identification
ASV505	RNA-3-1	0.0121773	Lago_Catalao	White_water	no identification
ASV1055	RNA-5-1	0.0121766	Manacapuru	White_water	Bacilli
ASV1099	RNA-5-1	0.0121766	Manacapuru	White_water	Bacilli
ASV134	RNA-11-3	0.0121589	Rio_Branco	White_water	Alphaproteobacteria
ASV15	RNA-4-4	0.0121419	Lago_Janauari	White_water	Actinobacteria
ASV1165	RNA-6-2	0.0121249	Barcelos	Black_water	Bacilli
ASV1852	RNA-15-3	0.0121212	Lago_des_pirates	White_water	no identification
ASV1704	RNA-11-6	0.0120968	Rio_Branco	White_water	Actinobacteria
ASV50	RNA-13-3	0.012078	Lago_Tefe	Black_water	Alphaproteobacteria
ASV70	RNA-10-5	0.0120566	Lago_do_Cemeterio	Black_water	no identification
ASV33	RNA-10-6	0.0120498	Lago_do_Cemeterio	Black_water	no identification
ASV36	RNA-8-3	0.0120343	Lago_Janauaca	White_water	Betaproteobacteria
ASV4803	RNA-4-1	0.012	Lago_Janauari	White_water	no identification
ASV676	RNA-4-1	0.012	Lago_Janauari	White_water	Actinobacteria
ASV246	RNA-11-6	0.0119708	Rio_Branco	White_water	Bacilli
ASV50	RNA-11-4	0.0119646	Rio_Branco	White_water	Alphaproteobacteria
ASV275	RNA-13-4	0.011924	Lago_Tefe	Black_water	no identification
ASV178	RNA-6-3	0.0119157	Barcelos	Black_water	Alphaproteobacteria
ASV40	RNA-10-2	0.011904	Lago_do_Cemeterio	Black_water	no identification
ASV205	RNA-3-6	0.0118729	Lago_Catalao	White_water	Alphaproteobacteria
ASV1331	RNA-1-5	0.0118577	Anavilhanas	Black_water	Betaproteobacteria
ASV825	RNA-1-5	0.0118577	Anavilhanas	Black_water	Bacilli
ASV1875	RNA-5-5	0.0118147	Manacapuru	White_water	Betaproteobacteria
ASV296	RNA-3-1	0.0117946	Lago_Catalao	White_water	no identification
ASV50	RNA-12-2	0.0117887	Santo_Alberto	Black_water	Alphaproteobacteria
ASV55	RNA-10-4	0.0117607	Lago_do_Cemeterio	Black_water	no identification
ASV27	RNA-10-1	0.0117093	Lago_do_Cemeterio	Black_water	no identification
ASV306	RNA-10-1	0.0117093	Lago_do_Cemeterio	Black_water	no identification
ASV3053	RNA-8-3	0.0116492	Lago_Janauaca	White_water	Actinobacteria
ASV3178	RNA-8-3	0.0116492	Lago_Janauaca	White_water	Actinobacteria
ASV29	RNA-10-6	0.0115813	Lago_do_Cemeterio	Black_water	no identification
ASV499	RNA-14-1	0.0115552	Tefe_Solimoes	White_water	Alphaproteobacteria
ASV391	RNA-12-6	0.0115418	Santo_Alberto	Black_water	Bacilli
ASV1428	RNA-3-3	0.0115298	Lago_Catalao	White_water	Clostridia
ASV1823	RNA-4-6	0.0115156	Lago_Janauari	White_water	Betaproteobacteria
ASV16	RNA-4-1	0.0115	Lago_Janauari	White_water	Actinobacteria
ASV18	RNA-4-1	0.0115	Lago_Janauari	White_water	Actinobacteria
ASV903	RNA-4-1	0.0115	Lago_Janauari	White_water	Bacilli
ASV1255	RNA-3-3	0.0114863	Lago_Catalao	White_water	Clostridia
ASV410	RNA-3-3	0.0114863	Lago_Catalao	White_water	no identification
ASV625	RNA-11-6	0.0114667	Rio_Branco	White_water	Bacilli
ASV591	RNA-1-2	0.0114374	Anavilhanas	Black_water	Bacilli
ASV131	RNA-11-5	0.0114354	Rio_Branco	White_water	no identification
ASV93	RNA-5-5	0.0113422	Manacapuru	White_water	Gammaproteobacteria
ASV571	RNA-14-1	0.0112833	Tefe_Solimoes	White_water	Alphaproteobacteria
ASV252	RNA-10-4	0.0112319	Lago_do_Cemeterio	Black_water	no identification
ASV382	RNA-3-4	0.0112288	Lago_Catalao	White_water	no identification
ASV8864	RNA-6-2	0.0112155	Barcelos	Black_water	Betaproteobacteria
ASV1796	RNA-11-6	0.0112147	Rio_Branco	White_water	Actinobacteria
ASV29	RNA-10-1	0.0112074	Lago_do_Cemeterio	Black_water	no identification
ASV1875	RNA-1-5	0.0111989	Anavilhanas	Black_water	Betaproteobacteria
ASV135	RNA-10-6	0.0111909	Lago_do_Cemeterio	Black_water	no identification
ASV348	RNA-4-6	0.0111441	Lago_Janauari	White_water	Bacilli
ASV344	RNA-13-4	0.0111336	Lago_Tefe	Black_water	no identification
ASV181	RNA-1-2	0.0111283	Anavilhanas	Black_water	Alphaproteobacteria
ASV167	RNA-12-5	0.0111212	Santo_Alberto	Black_water	Alphaproteobacteria
ASV173	RNA-3-6	0.0111163	Lago_Catalao	White_water	no identification
ASV72	RNA-13-3	0.0111079	Lago_Tefe	Black_water	Alphaproteobacteria
ASV233	RNA-3-2	0.0110815	Lago_Catalao	White_water	no identification
ASV586	RNA-3-4	0.0110707	Lago_Catalao	White_water	Actinobacteria
ASV181	RNA-8-1	0.0110661	Lago_Janauaca	White_water	Alphaproteobacteria
ASV184	RNA-13-6	0.0110559	Lago_Tefe	Black_water	no identification
ASV13	RNA-4-3	0.0110041	Lago_Janauari	White_water	Actinobacteria
ASV157	RNA-4-3	0.0110041	Lago_Janauari	White_water	Actinobacteria
ASV13	RNA-4-1	0.011	Lago_Janauari	White_water	Actinobacteria
ASV55	RNA-10-3	0.0109986	Lago_do_Cemeterio	Black_water	no identification
ASV479	RNA-1-2	0.0109737	Anavilhanas	Black_water	Bacilli
ASV277	RNA-10-6	0.0109567	Lago_do_Cemeterio	Black_water	no identification
ASV625	RNA-15-4	0.0109023	Lago_des_pirates	White_water	Bacilli
ASV2261	RNA-5-2	0.0108588	Manacapuru	White_water	Bacilli
ASV903	RNA-5-2	0.0108588	Manacapuru	White_water	Bacilli
ASV9008	RNA-4-5	0.0108521	Lago_Janauari	White_water	Betaproteobacteria
ASV356	RNA-10-1	0.010845	Lago_do_Cemeterio	Black_water	no identification
ASV432	RNA-13-6	0.0108377	Lago_Tefe	Black_water	no identification
ASV80	RNA-3-4	0.0108335	Lago_Catalao	White_water	no identification
ASV1852	RNA-5-4	0.0107962	Manacapuru	White_water	no identification
ASV33	RNA-10-1	0.0107893	Lago_do_Cemeterio	Black_water	no identification
ASV1031	RNA-5-2	0.0106943	Manacapuru	White_water	Bacilli
ASV81	RNA-10-5	0.0106903	Lago_do_Cemeterio	Black_water	no identification
ASV379	RNA-10-1	0.0106777	Lago_do_Cemeterio	Black_water	no identification
ASV31	RNA-13-2	0.0106718	Lago_Tefe	Black_water	no identification
ASV615	RNA-14-1	0.0106716	Tefe_Solimoes	White_water	Alphaproteobacteria
ASV138	RNA-12-6	0.0106637	Santo_Alberto	Black_water	Alphaproteobacteria
ASV335	RNA-3-1	0.0106116	Lago_Catalao	White_water	no identification
ASV44	RNA-13-2	0.0106055	Lago_Tefe	Black_water	no identification
ASV181	RNA-11-3	0.0106037	Rio_Branco	White_water	Alphaproteobacteria
ASV592	RNA-11-6	0.0105847	Rio_Branco	White_water	Bacilli
ASV382	RNA-3-1	0.0105769	Lago_Catalao	White_water	no identification
ASV593	RNA-3-1	0.0105769	Lago_Catalao	White_water	no identification
ASV55	RNA-10-2	0.0105613	Lago_do_Cemeterio	Black_water	no identification
ASV99	RNA-13-5	0.0105492	Lago_Tefe	Black_water	no identification
ASV18	RNA-4-4	0.0105424	Lago_Janauari	White_water	Actinobacteria
ASV1099	RNA-5-2	0.0105298	Manacapuru	White_water	Bacilli
ASV134	RNA-5-2	0.0105298	Manacapuru	White_water	Alphaproteobacteria
ASV591	RNA-4-1	0.0105	Lago_Janauari	White_water	Bacilli
ASV467	RNA-13-6	0.0104255	Lago_Tefe	Black_water	no identification
ASV989	RNA-12-6	0.0104127	Santo_Alberto	Black_water	Betaproteobacteria
ASV461	RNA-4-6	0.0104012	Lago_Janauari	White_water	Bacilli
ASV172	RNA-5-5	0.010397	Manacapuru	White_water	Gammaproteobacteria
ASV182	RNA-5-5	0.010397	Manacapuru	White_water	Gammaproteobacteria
ASV95	RNA-13-5	0.0103795	Lago_Tefe	Black_water	no identification
ASV277	RNA-10-4	0.0103435	Lago_do_Cemeterio	Black_water	no identification
ASV1823	RNA-1-5	0.0103206	Anavilhanas	Black_water	Betaproteobacteria
ASV432	RNA-13-4	0.0103089	Lago_Tefe	Black_water	no identification
ASV1031	RNA-6-2	0.0103062	Barcelos	Black_water	Bacilli
ASV293	RNA-10-6	0.0103061	Lago_do_Cemeterio	Black_water	no identification
ASV235	RNA-3-6	0.0103015	Lago_Catalao	White_water	Alphaproteobacteria
ASV332	RNA-12-6	0.0102873	Santo_Alberto	Black_water	Bacilli
ASV821	RNA-12-6	0.0102873	Santo_Alberto	Black_water	Betaproteobacteria
ASV571	RNA-15-1	0.0102573	Lago_des_pirates	White_water	Alphaproteobacteria
ASV233	RNA-3-6	0.0102433	Lago_Catalao	White_water	no identification
ASV113	RNA-13-5	0.0102381	Lago_Tefe	Black_water	no identification
ASV72	RNA-11-4	0.0101971	Rio_Branco	White_water	Alphaproteobacteria
ASV306	RNA-10-4	0.0101531	Lago_do_Cemeterio	Black_water	no identification
ASV43	RNA-10-6	0.0100979	Lago_do_Cemeterio	Black_water	no identification
ASV445	RNA-3-1	0.0100898	Lago_Catalao	White_water	no identification
ASV9	RNA-4-3	0.0100871	Lago_Janauari	White_water	Actinobacteria
ASV225	RNA-6-3	0.0100825	Barcelos	Black_water	Alphaproteobacteria
ASV332	RNA-11-6	0.0100806	Rio_Branco	White_water	Bacilli
ASV458	RNA-4-1	0.01	Lago_Janauari	White_water	Bacilli
ASV501	RNA-4-1	0.01	Lago_Janauari	White_water	Bacilli
ASV163	RNA-4-4	0.00996074	Lago_Janauari	White_water	Alphaproteobacteria
ASV70	RNA-10-3	0.00991968	Lago_do_Cemeterio	Black_water	no identification
ASV654	RNA-3-1	0.0099158	Lago_Catalao	White_water	no identification
ASV505	RNA-3-3	0.00983293	Lago_Catalao	White_water	no identification
ASV3607	RNA-8-3	0.00981997	Lago_Janauaca	White_water	Actinobacteria
ASV223	RNA-13-6	0.00981937	Lago_Tefe	Black_water	no identification
ASV108	RNA-3-4	0.00980547	Lago_Catalao	White_water	no identification
ASV134	RNA-12-6	0.00978547	Santo_Alberto	Black_water	Alphaproteobacteria
ASV167	RNA-12-6	0.00978547	Santo_Alberto	Black_water	Alphaproteobacteria
ASV501	RNA-12-6	0.00978547	Santo_Alberto	Black_water	Bacilli
ASV708	RNA-12-6	0.00978547	Santo_Alberto	Black_water	Betaproteobacteria
ASV102	RNA-10-5	0.00977948	Lago_do_Cemeterio	Black_water	no identification
ASV167	RNA-11-3	0.00975541	Rio_Branco	White_water	Alphaproteobacteria
ASV66	RNA-12-1	0.00975166	Santo_Alberto	Black_water	no identification
ASV717	RNA-3-4	0.0097264	Lago_Catalao	White_water	no identification
ASV235	RNA-4-4	0.00966991	Lago_Janauari	White_water	Alphaproteobacteria
ASV293	RNA-10-4	0.00966664	Lago_do_Cemeterio	Black_water	no identification
ASV728	RNA-12-1	0.00966498	Santo_Alberto	Black_water	no identification
ASV592	RNA-4-6	0.00965825	Lago_Janauari	White_water	Bacilli
ASV708	RNA-5-1	0.00963978	Manacapuru	White_water	Betaproteobacteria
ASV530	RNA-13-6	0.00962541	Lago_Tefe	Black_water	no identification
ASV402	RNA-1-3	0.00957956	Anavilhanas	Black_water	Alphaproteobacteria
ASV296	RNA-3-4	0.00956824	Lago_Catalao	White_water	no identification
ASV380	RNA-3-1	0.00956788	Lago_Catalao	White_water	no identification
ASV77	RNA-5-2	0.00954261	Manacapuru	White_water	Alphaproteobacteria
ASV1031	RNA-4-1	0.0095	Lago_Janauari	White_water	Bacilli
ASV1055	RNA-4-1	0.0095	Lago_Janauari	White_water	Bacilli
ASV665	RNA-4-1	0.0095	Lago_Janauari	White_water	Actinobacteria
ASV763	RNA-4-1	0.0095	Lago_Janauari	White_water	Bacilli
ASV766	RNA-4-1	0.0095	Lago_Janauari	White_water	Actinobacteria
ASV72	RNA-12-2	0.00949027	Santo_Alberto	Black_water	Alphaproteobacteria
ASV70	RNA-10-4	0.00945511	Lago_do_Cemeterio	Black_water	no identification
ASV127	RNA-5-5	0.0094518	Manacapuru	White_water	Gammaproteobacteria
ASV198	RNA-5-5	0.0094518	Manacapuru	White_water	Gammaproteobacteria
ASV458	RNA-11-6	0.0094506	Rio_Branco	White_water	Bacilli
ASV3695	RNA-5-4	0.00944669	Manacapuru	White_water	Actinobacteria
ASV173	RNA-3-3	0.00944135	Lago_Catalao	White_water	no identification
ASV6674	RNA-1-2	0.00942813	Anavilhanas	Black_water	Actinobacteria
ASV380	RNA-3-4	0.00941009	Lago_Catalao	White_water	no identification
ASV296	RNA-3-2	0.00938017	Lago_Catalao	White_water	no identification
ASV140	RNA-12-2	0.00937905	Santo_Alberto	Black_water	Alphaproteobacteria
ASV1015	RNA-13-1	0.00937826	Lago_Tefe	Black_water	no identification
ASV3759	RNA-15-3	0.00936639	Lago_des_pirates	White_water	Betaproteobacteria
ASV74	RNA-12-1	0.00936159	Santo_Alberto	Black_water	no identification
ASV356	RNA-10-4	0.0093282	Lago_do_Cemeterio	Black_water	no identification
ASV2863	RNA-11-6	0.0093246	Rio_Branco	White_water	Actinobacteria
ASV542	RNA-13-6	0.00928597	Lago_Tefe	Black_water	no identification
ASV2146	RNA-1-5	0.00922266	Anavilhanas	Black_water	Betaproteobacteria
ASV2511	RNA-1-5	0.00922266	Anavilhanas	Black_water	Betaproteobacteria
ASV264	RNA-3-6	0.00919567	Lago_Catalao	White_water	Alphaproteobacteria
ASV31	RNA-12-3	0.00919178	Santo_Alberto	Black_water	no identification
ASV181	RNA-12-5	0.00918143	Santo_Alberto	Black_water	Alphaproteobacteria
ASV233	RNA-3-3	0.0091803	Lago_Catalao	White_water	no identification
ASV654	RNA-3-4	0.00917286	Lago_Catalao	White_water	no identification
ASV659	RNA-3-4	0.00917286	Lago_Catalao	White_water	Actinobacteria
ASV225	RNA-4-3	0.00917011	Lago_Janauari	White_water	Alphaproteobacteria
ASV2511	RNA-6-3	0.0091659	Barcelos	Black_water	Betaproteobacteria
ASV402	RNA-6-3	0.0091659	Barcelos	Black_water	Alphaproteobacteria
ASV1023	RNA-12-6	0.0091582	Santo_Alberto	Black_water	Gammaproteobacteria
ASV691	RNA-3-1	0.00915037	Lago_Catalao	White_water	no identification
ASV306	RNA-10-6	0.00913492	Lago_do_Cemeterio	Black_water	no identification
ASV2496	RNA-11-1	0.00909508	Rio_Branco	White_water	Betaproteobacteria
ASV445	RNA-3-4	0.00909378	Lago_Catalao	White_water	no identification
ASV789	RNA-3-4	0.00909378	Lago_Catalao	White_water	no identification
ASV1562	RNA-14-2	0.00906855	Tefe_Solimoes	White_water	Gammaproteobacteria
ASV2190	RNA-5-6	0.00905888	Manacapuru	White_water	Betaproteobacteria
ASV70	RNA-10-2	0.00903826	Lago_do_Cemeterio	Black_water	no identification
ASV56	RNA-3-6	0.00902107	Lago_Catalao	White_water	no identification
ASV185	RNA-13-6	0.00901928	Lago_Tefe	Black_water	no identification
ASV205	RNA-4-4	0.00901556	Lago_Janauari	White_water	Alphaproteobacteria
ASV40	RNA-10-1	0.00900499	Lago_do_Cemeterio	Black_water	no identification
ASV1165	RNA-4-1	0.009	Lago_Janauari	White_water	Bacilli
ASV391	RNA-4-1	0.009	Lago_Janauari	White_water	Bacilli
ASV499	RNA-15-1	0.00899766	Lago_des_pirates	White_water	Alphaproteobacteria
ASV105	RNA-10-5	0.00898849	Lago_do_Cemeterio	Black_water	no identification
ASV2325	RNA-5-5	0.00897921	Manacapuru	White_water	Betaproteobacteria
ASV691	RNA-3-4	0.00893563	Lago_Catalao	White_water	no identification
ASV81	RNA-10-3	0.00890074	Lago_do_Cemeterio	Black_water	no identification
ASV238	RNA-13-6	0.00889805	Lago_Tefe	Black_water	no identification
ASV379	RNA-10-4	0.008884	Lago_do_Cemeterio	Black_water	no identification
ASV356	RNA-10-6	0.00887466	Lago_do_Cemeterio	Black_water	no identification
ASV118	RNA-10-5	0.00886865	Lago_do_Cemeterio	Black_water	no identification
ASV66	RNA-13-2	0.00884897	Lago_Tefe	Black_water	no identification
ASV275	RNA-13-5	0.00882403	Lago_Tefe	Black_water	no identification
ASV671	RNA-15-4	0.00881466	Lago_des_pirates	White_water	Bacilli
ASV313	RNA-12-1	0.00879816	Santo_Alberto	Black_water	no identification
ASV804	RNA-12-5	0.00879348	Santo_Alberto	Black_water	Bacilli
ASV1484	RNA-6-2	0.00879054	Barcelos	Black_water	Bacilli
ASV2325	RNA-1-5	0.00878349	Anavilhanas	Black_water	Betaproteobacteria
ASV56	RNA-3-2	0.00878242	Lago_Catalao	White_water	no identification
ASV587	RNA-13-6	0.00875258	Lago_Tefe	Black_water	no identification
ASV264	RNA-4-4	0.00872473	Lago_Janauari	White_water	Alphaproteobacteria
ASV246	RNA-5-2	0.00871997	Manacapuru	White_water	Bacilli
ASV2918	RNA-5-2	0.00871997	Manacapuru	White_water	Bacilli
ASV112	RNA-4-3	0.0087116	Lago_Janauari	White_water	Alphaproteobacteria
ASV778	RNA-11-6	0.00869456	Rio_Branco	White_water	Bacilli
ASV296	RNA-3-6	0.00867187	Lago_Catalao	White_water	no identification
ASV10392	RNA-4-5	0.00864148	Lago_Janauari	White_water	Betaproteobacteria
ASV789	RNA-3-1	0.00862849	Lago_Catalao	White_water	no identification
ASV43	RNA-10-1	0.0085868	Lago_do_Cemeterio	Black_water	no identification
ASV74	RNA-13-2	0.00858383	Lago_Tefe	Black_water	no identification
ASV461	RNA-15-4	0.0085827	Lago_des_pirates	White_water	Bacilli
ASV135	RNA-10-5	0.00855705	Lago_do_Cemeterio	Black_water	no identification
ASV81	RNA-10-4	0.00854556	Lago_do_Cemeterio	Black_water	no identification
ASV106	RNA-3-4	0.00854025	Lago_Catalao	White_water	no identification
ASV132	RNA-3-4	0.00854025	Lago_Catalao	White_water	no identification
ASV615	RNA-15-1	0.00851779	Lago_des_pirates	White_water	Alphaproteobacteria
ASV565	RNA-4-1	0.0085	Lago_Janauari	White_water	Bacilli
ASV343	RNA-3-6	0.00849726	Lago_Catalao	White_water	no identification
ASV95	RNA-12-1	0.00845144	Santo_Alberto	Black_water	no identification
ASV241	RNA-13-6	0.00843739	Lago_Tefe	Black_water	no identification
ASV348	RNA-11-4	0.00842964	Rio_Branco	White_water	Bacilli
ASV654	RNA-3-3	0.00839715	Lago_Catalao	White_water	no identification
ASV99	RNA-12-1	0.00836476	Santo_Alberto	Black_water	no identification
ASV77	RNA-15-4	0.00835073	Lago_des_pirates	White_water	Alphaproteobacteria
ASV2332	RNA-1-5	0.00834431	Anavilhanas	Black_water	Betaproteobacteria
ASV102	RNA-10-4	0.00831289	Lago_do_Cemeterio	Black_water	no identification
ASV141	RNA-13-5	0.00828667	Lago_Tefe	Black_water	no identification
ASV181	RNA-12-6	0.00828002	Santo_Alberto	Black_water	Alphaproteobacteria
ASV338	RNA-3-6	0.00826446	Lago_Catalao	White_water	Alphaproteobacteria
ASV708	RNA-8-4	0.00826202	Lago_Janauaca	White_water	Betaproteobacteria
ASV164	RNA-10-2	0.00825668	Lago_do_Cemeterio	Black_water	no identification
ASV31	RNA-10-2	0.00825668	Lago_do_Cemeterio	Black_water	no identification
ASV200	RNA-4-3	0.00825309	Lago_Janauari	White_water	Actinobacteria
ASV391	RNA-4-3	0.00825309	Lago_Janauari	White_water	Bacilli
ASV530	RNA-13-4	0.00821278	Lago_Tefe	Black_water	no identification
ASV102	RNA-10-2	0.00819656	Lago_do_Cemeterio	Black_water	no identification
ASV113	RNA-12-1	0.00819139	Santo_Alberto	Black_water	no identification
ASV85	RNA-12-1	0.00819139	Santo_Alberto	Black_water	no identification
ASV2146	RNA-4-6	0.00817236	Lago_Janauari	White_water	Betaproteobacteria
ASV134	RNA-13-1	0.00816256	Lago_Tefe	Black_water	Alphaproteobacteria
ASV141	RNA-13-4	0.00814405	Lago_Tefe	Black_water	no identification
ASV50	RNA-15-4	0.00811877	Lago_des_pirates	White_water	Alphaproteobacteria
ASV8864	RNA-5-1	0.00811771	Manacapuru	White_water	Betaproteobacteria
ASV515	RNA-3-1	0.0081066	Lago_Catalao	White_water	no identification
ASV717	RNA-3-1	0.00807181	Lago_Catalao	White_water	no identification
ASV332	RNA-5-6	0.00805234	Manacapuru	White_water	Bacilli
ASV178	RNA-12-2	0.00804449	Santo_Alberto	Black_water	Alphaproteobacteria
ASV379	RNA-10-6	0.00804185	Lago_do_Cemeterio	Black_water	no identification
ASV216	RNA-12-4	0.00800908	Santo_Alberto	Black_water	no identification
ASV223	RNA-13-4	0.0080066	Lago_Tefe	Black_water	no identification
ASV210	RNA-4-1	0.008	Lago_Janauari	White_water	Bacilli
ASV259	RNA-4-1	0.008	Lago_Janauari	White_water	Bacilli
ASV285	RNA-4-1	0.008	Lago_Janauari	White_water	Bacilli
ASV5499	RNA-15-3	0.00798898	Lago_des_pirates	White_water	Betaproteobacteria
ASV368	RNA-12-4	0.0079784	Santo_Alberto	Black_water	no identification
ASV389	RNA-12-1	0.00797469	Santo_Alberto	Black_water	no identification
ASV467	RNA-13-4	0.00797223	Lago_Tefe	Black_water	no identification
ASV858	RNA-8-4	0.00796695	Lago_Janauaca	White_water	Betaproteobacteria
ASV58	RNA-5-3	0.00796484	Manacapuru	White_water	Alphaproteobacteria
ASV380	RNA-3-2	0.00795475	Lago_Catalao	White_water	no identification
ASV302	RNA-13-6	0.00795248	Lago_Tefe	Black_water	no identification
ASV55	RNA-10-1	0.00794558	Lago_do_Cemeterio	Black_water	no identification
ASV95	RNA-13-2	0.00792099	Lago_Tefe	Black_water	no identification
ASV1011	RNA-11-3	0.00791743	Rio_Branco	White_water	Actinobacteria
ASV335	RNA-3-2	0.00790877	Lago_Catalao	White_water	no identification
ASV1562	RNA-12-6	0.00790365	Santo_Alberto	Black_water	Gammaproteobacteria
ASV479	RNA-12-6	0.00790365	Santo_Alberto	Black_water	Bacilli
ASV592	RNA-15-4	0.0078868	Lago_des_pirates	White_water	Bacilli
ASV708	RNA-6-2	0.00788118	Barcelos	Black_water	Betaproteobacteria
ASV305	RNA-13-6	0.00787974	Lago_Tefe	Black_water	no identification
ASV1197	RNA-4-5	0.00783762	Lago_Janauari	White_water	Bacilli
ASV368	RNA-12-3	0.00783682	Santo_Alberto	Black_water	no identification
ASV9	RNA-4-2	0.00783319	Lago_Janauari	White_water	Actinobacteria
ASV515	RNA-3-4	0.00782856	Lago_Catalao	White_water	no identification
ASV81	RNA-10-2	0.00781579	Lago_do_Cemeterio	Black_water	no identification
ASV138	RNA-13-1	0.00781521	Lago_Tefe	Black_water	Alphaproteobacteria
ASV181	RNA-13-1	0.00781521	Lago_Tefe	Black_water	Alphaproteobacteria
ASV2325	RNA-4-6	0.00780089	Lago_Janauari	White_water	Betaproteobacteria
ASV184	RNA-13-4	0.00780042	Lago_Tefe	Black_water	no identification
ASV209	RNA-10-2	0.00779575	Lago_do_Cemeterio	Black_water	no identification
ASV140	RNA-4-3	0.00779459	Lago_Janauari	White_water	Alphaproteobacteria
ASV676	RNA-4-3	0.00779459	Lago_Janauari	White_water	Actinobacteria
ASV1165	RNA-5-2	0.00773281	Manacapuru	White_water	Bacilli
ASV593	RNA-3-3	0.00770101	Lago_Catalao	White_water	no identification
ASV587	RNA-13-4	0.00769733	Lago_Tefe	Black_water	no identification
ASV44	RNA-12-3	0.00769034	Santo_Alberto	Black_water	no identification
ASV825	RNA-11-6	0.00768649	Rio_Branco	White_water	Bacilli
ASV717	RNA-3-3	0.0076575	Lago_Catalao	White_water	no identification
ASV728	RNA-12-3	0.00765372	Santo_Alberto	Black_water	no identification
ASV458	RNA-12-6	0.00765274	Santo_Alberto	Black_water	Bacilli
ASV565	RNA-12-6	0.00765274	Santo_Alberto	Black_water	Bacilli
ASV3083	RNA-11-1	0.00764292	Rio_Branco	White_water	Betaproteobacteria
ASV345	RNA-3-6	0.00762426	Lago_Catalao	White_water	Alphaproteobacteria
ASV410	RNA-3-6	0.00762426	Lago_Catalao	White_water	no identification
ASV1484	RNA-5-1	0.00761035	Manacapuru	White_water	Bacilli
ASV2261	RNA-1-1	0.00760834	Anavilhanas	Black_water	Bacilli
ASV205	RNA-3-2	0.0075869	Lago_Catalao	White_water	Alphaproteobacteria
ASV102	RNA-10-3	0.00758211	Lago_do_Cemeterio	Black_water	no identification
ASV858	RNA-6-2	0.00757805	Barcelos	Black_water	Betaproteobacteria
ASV2332	RNA-5-5	0.00756144	Manacapuru	White_water	Betaproteobacteria
ASV105	RNA-10-3	0.00755215	Lago_do_Cemeterio	Black_water	no identification
ASV152	RNA-5-6	0.00754907	Manacapuru	White_water	Betaproteobacteria
ASV4803	RNA-5-6	0.00754907	Manacapuru	White_water	no identification
ASV499	RNA-14-2	0.00753151	Tefe_Solimoes	White_water	Alphaproteobacteria
ASV164	RNA-10-5	0.00752637	Lago_do_Cemeterio	Black_water	no identification
ASV610	RNA-12-2	0.00752549	Santo_Alberto	Black_water	Alphaproteobacteria
ASV1099	RNA-4-1	0.0075	Lago_Janauari	White_water	Bacilli
ASV318	RNA-12-3	0.00747061	Santo_Alberto	Black_water	Alphaproteobacteria
ASV80	RNA-3-6	0.00744966	Lago_Catalao	White_water	no identification
ASV329	RNA-13-6	0.00744333	Lago_Tefe	Black_water	no identification
ASV479	RNA-11-6	0.00743448	Rio_Branco	White_water	Bacilli
ASV671	RNA-11-6	0.00743448	Rio_Branco	White_water	Bacilli
ASV708	RNA-4-6	0.00742942	Lago_Janauari	White_water	Betaproteobacteria
ASV167	RNA-15-4	0.00742287	Lago_des_pirates	White_water	Alphaproteobacteria
ASV111	RNA-5-3	0.00741555	Manacapuru	White_water	Betaproteobacteria
ASV416	RNA-12-1	0.00741126	Santo_Alberto	Black_water	no identification
ASV1055	RNA-5-2	0.00740375	Manacapuru	White_water	Bacilli
ASV246	RNA-13-1	0.00738104	Lago_Tefe	Black_water	Bacilli
ASV113	RNA-13-2	0.00735757	Lago_Tefe	Black_water	no identification
ASV809	RNA-3-4	0.0073541	Lago_Catalao	White_water	Gammaproteobacteria
ASV238	RNA-13-4	0.0073537	Lago_Tefe	Black_water	no identification
ASV178	RNA-4-3	0.00733608	Lago_Janauari	White_water	Alphaproteobacteria
ASV665	RNA-4-3	0.00733608	Lago_Janauari	White_water	Actinobacteria
ASV766	RNA-4-3	0.00733608	Lago_Janauari	White_water	Actinobacteria
ASV294	RNA-6-3	0.00733272	Barcelos	Black_water	Alphaproteobacteria
ASV339	RNA-6-3	0.00733272	Barcelos	Black_water	Alphaproteobacteria
ASV185	RNA-13-4	0.00731934	Lago_Tefe	Black_water	no identification
ASV105	RNA-10-4	0.00731872	Lago_do_Cemeterio	Black_water	no identification
ASV646	RNA-11-6	0.00730847	Rio_Branco	White_water	Bacilli
ASV118	RNA-10-2	0.00729474	Lago_do_Cemeterio	Black_water	no identification
ASV858	RNA-12-6	0.00727638	Santo_Alberto	Black_water	Betaproteobacteria
ASV186	RNA-11-2	0.00727273	Rio_Branco	White_water	no identification
ASV344	RNA-13-5	0.00724023	Lago_Tefe	Black_water	no identification
ASV460	RNA-12-1	0.0072379	Santo_Alberto	Black_water	no identification
ASV118	RNA-10-3	0.00722249	Lago_do_Cemeterio	Black_water	no identification
ASV328	RNA-3-6	0.00721685	Lago_Catalao	White_water	Alphaproteobacteria
ASV50	RNA-11-3	0.00721052	Rio_Branco	White_water	Alphaproteobacteria
ASV804	RNA-8-1	0.00719748	Lago_Janauaca	White_water	Bacilli
ASV646	RNA-15-4	0.00719091	Lago_des_pirates	White_water	Bacilli
ASV31	RNA-10-5	0.00716683	Lago_do_Cemeterio	Black_water	no identification
ASV70	RNA-10-1	0.00716496	Lago_do_Cemeterio	Black_water	no identification
ASV367	RNA-13-6	0.00715238	Lago_Tefe	Black_water	no identification
ASV318	RNA-12-1	0.00715122	Santo_Alberto	Black_water	Alphaproteobacteria
ASV118	RNA-10-4	0.00714951	Lago_do_Cemeterio	Black_water	no identification
ASV542	RNA-13-4	0.00714752	Lago_Tefe	Black_water	no identification
ASV2851	RNA-8-6	0.00714317	Lago_Janauaca	White_water	Actinobacteria
ASV24	RNA-5-3	0.0071409	Manacapuru	White_water	Actinobacteria
ASV296	RNA-3-3	0.0071354	Lago_Catalao	White_water	no identification
ASV382	RNA-3-2	0.00712709	Lago_Catalao	White_water	no identification
ASV225	RNA-12-2	0.0071177	Santo_Alberto	Black_water	Alphaproteobacteria
ASV691	RNA-3-3	0.00709189	Lago_Catalao	White_water	no identification
ASV571	RNA-14-2	0.0070704	Tefe_Solimoes	White_water	Alphaproteobacteria
ASV821	RNA-4-6	0.00705795	Lago_Janauari	White_water	Betaproteobacteria
ASV168	RNA-5-6	0.0070458	Manacapuru	White_water	Betaproteobacteria
ASV591	RNA-12-6	0.00702547	Santo_Alberto	Black_water	Bacilli
ASV281	RNA-12-2	0.00700649	Santo_Alberto	Black_water	Alphaproteobacteria
ASV479	RNA-4-1	0.007	Lago_Janauari	White_water	Bacilli
ASV675	RNA-12-4	0.00699644	Santo_Alberto	Black_water	no identification
ASV326	RNA-3-6	0.00698405	Lago_Catalao	White_water	Alphaproteobacteria
ASV348	RNA-6-2	0.00697181	Barcelos	Black_water	Bacilli
ASV368	RNA-12-2	0.00696942	Santo_Alberto	Black_water	no identification
ASV335	RNA-3-3	0.00696136	Lago_Catalao	White_water	no identification
ASV391	RNA-11-6	0.00693044	Rio_Branco	White_water	Bacilli
ASV335	RNA-3-6	0.00692585	Lago_Catalao	White_water	no identification
ASV420	RNA-3-6	0.00692585	Lago_Catalao	White_water	Alphaproteobacteria
ASV252	RNA-10-2	0.00689393	Lago_do_Cemeterio	Black_water	no identification
ASV44	RNA-10-2	0.00689393	Lago_do_Cemeterio	Black_water	no identification
ASV85	RNA-13-2	0.00686044	Lago_Tefe	Black_water	no identification
ASV80	RNA-3-2	0.0068512	Lago_Catalao	White_water	no identification
ASV4803	RNA-14-2	0.00683984	Tefe_Solimoes	White_water	no identification
ASV307	RNA-13-6	0.00683719	Lago_Tefe	Black_water	no identification
ASV326	RNA-4-4	0.00683438	Lago_Janauari	White_water	Alphaproteobacteria
ASV1655	RNA-4-5	0.0068328	Lago_Janauari	White_water	Bacilli
ASV821	RNA-8-4	0.00678666	Lago_Janauaca	White_water	Betaproteobacteria
ASV809	RNA-3-1	0.0067845	Lago_Catalao	White_water	Gammaproteobacteria
ASV135	RNA-10-4	0.00676876	Lago_do_Cemeterio	Black_water	no identification
ASV76	RNA-14-2	0.00676299	Tefe_Solimoes	White_water	Actinobacteria
ASV413	RNA-12-1	0.00676115	Santo_Alberto	Black_water	Alphaproteobacteria
ASV99	RNA-13-2	0.00676101	Lago_Tefe	Black_water	no identification
ASV892	RNA-3-6	0.00675125	Lago_Catalao	White_water	Clostridia
ASV708	RNA-5-4	0.00674764	Manacapuru	White_water	Betaproteobacteria
ASV382	RNA-3-3	0.00674382	Lago_Catalao	White_water	no identification
ASV343	RNA-3-5	0.00673758	Lago_Catalao	White_water	no identification
ASV2332	RNA-4-6	0.00668648	Lago_Janauari	White_water	Betaproteobacteria
ASV3178	RNA-4-6	0.00668648	Lago_Janauari	White_water	Actinobacteria
ASV167	RNA-13-1	0.00668635	Lago_Tefe	Black_water	Alphaproteobacteria
ASV173	RNA-15-1	0.00665827	Lago_des_pirates	White_water	no identification
ASV105	RNA-10-2	0.00665344	Lago_do_Cemeterio	Black_water	no identification
ASV223	RNA-13-5	0.0066463	Lago_Tefe	Black_water	no identification
ASV1340	RNA-11-3	0.00664499	Rio_Branco	White_water	Actinobacteria
ASV219	RNA-5-5	0.00661626	Manacapuru	White_water	Gammaproteobacteria
ASV276	RNA-5-5	0.00661626	Manacapuru	White_water	Gammaproteobacteria
ASV529	RNA-10-2	0.00661336	Lago_do_Cemeterio	Black_water	no identification
ASV615	RNA-14-2	0.00660928	Tefe_Solimoes	White_water	Alphaproteobacteria
ASV332	RNA-5-2	0.00658111	Manacapuru	White_water	Bacilli
ASV26	RNA-10-1	0.0065795	Lago_do_Cemeterio	Black_water	Actinobacteria
ASV2746	RNA-8-1	0.0065677	Lago_Janauaca	White_water	Alphaproteobacteria
ASV111	RNA-5-6	0.00654253	Manacapuru	White_water	Betaproteobacteria
ASV302	RNA-13-4	0.00652899	Lago_Tefe	Black_water	no identification
ASV809	RNA-3-6	0.00651845	Lago_Catalao	White_water	Gammaproteobacteria
ASV277	RNA-10-2	0.00651316	Lago_do_Cemeterio	Black_water	no identification
ASV1659	RNA-13-1	0.00651268	Lago_Tefe	Black_water	no identification
ASV467	RNA-13-5	0.00650489	Lago_Tefe	Black_water	no identification
ASV158	RNA-4-1	0.0065	Lago_Janauari	White_water	Bacilli
ASV195	RNA-4-1	0.0065	Lago_Janauari	White_water	Bacilli
ASV240	RNA-4-1	0.0065	Lago_Janauari	White_water	Bacilli
ASV592	RNA-4-1	0.0065	Lago_Janauari	White_water	Bacilli
ASV72	RNA-15-4	0.00649501	Lago_des_pirates	White_water	Alphaproteobacteria
ASV445	RNA-3-2	0.00648335	Lago_Catalao	White_water	no identification
ASV789	RNA-3-3	0.00643926	Lago_Catalao	White_water	no identification
ASV163	RNA-3-2	0.00643737	Lago_Catalao	White_water	Alphaproteobacteria
ASV591	RNA-11-6	0.00642641	Rio_Branco	White_water	Bacilli
ASV253	RNA-12-2	0.00641335	Santo_Alberto	Black_water	Alphaproteobacteria
ASV338	RNA-3-1	0.00636699	Lago_Catalao	White_water	Alphaproteobacteria
ASV515	RNA-3-2	0.00634541	Lago_Catalao	White_water	no identification
ASV176	RNA-10-1	0.00632858	Lago_do_Cemeterio	Black_water	no identification
ASV1025	RNA-3-4	0.00632611	Lago_Catalao	White_water	Gammaproteobacteria
ASV152	RNA-5-3	0.00631695	Manacapuru	White_water	Betaproteobacteria
ASV2190	RNA-4-6	0.00631501	Lago_Janauari	White_water	Betaproteobacteria
ASV2511	RNA-4-6	0.00631501	Lago_Janauari	White_water	Betaproteobacteria
ASV501	RNA-11-6	0.0063004	Rio_Branco	White_water	Bacilli
ASV510	RNA-12-3	0.00629875	Santo_Alberto	Black_water	no identification
ASV380	RNA-3-6	0.00628565	Lago_Catalao	White_water	no identification
ASV275	RNA-13-2	0.00626388	Lago_Tefe	Black_water	no identification
ASV4697	RNA-8-3	0.00625782	Lago_Janauaca	White_water	Actinobacteria
ASV432	RNA-13-5	0.00625035	Lago_Tefe	Black_water	no identification
ASV173	RNA-3-5	0.00624551	Lago_Catalao	White_water	no identification
ASV452	RNA-3-6	0.00622745	Lago_Catalao	White_water	Alphaproteobacteria
ASV216	RNA-12-3	0.00622551	Santo_Alberto	Black_water	no identification
ASV72	RNA-11-3	0.00622084	Rio_Branco	White_water	Alphaproteobacteria
ASV728	RNA-12-4	0.0061986	Santo_Alberto	Black_water	no identification
ASV155	RNA-6-1	0.00618688	Barcelos	Black_water	no identification
ASV364	RNA-1-3	0.00614447	Anavilhanas	Black_water	Alphaproteobacteria
ASV3890	RNA-5-5	0.00614367	Manacapuru	White_water	Bacilli
ASV4485	RNA-5-5	0.00614367	Manacapuru	White_water	Bacilli
ASV445	RNA-3-3	0.0061347	Lago_Catalao	White_water	no identification
ASV163	RNA-3-1	0.00612344	Lago_Catalao	White_water	Alphaproteobacteria
ASV58	RNA-11-4	0.00611829	Rio_Branco	White_water	Alphaproteobacteria
ASV305	RNA-13-4	0.00611663	Lago_Tefe	Black_water	no identification
ASV140	RNA-12-1	0.00611104	Santo_Alberto	Black_water	Alphaproteobacteria
ASV345	RNA-4-4	0.00610731	Lago_Janauari	White_water	Alphaproteobacteria
ASV2261	RNA-5-1	0.00608828	Manacapuru	White_water	Bacilli
ASV458	RNA-5-2	0.00608753	Manacapuru	White_water	Bacilli
ASV81	RNA-10-1	0.00607767	Lago_do_Cemeterio	Black_water	no identification
ASV50	RNA-1-4	0.00606988	Anavilhanas	Black_water	Alphaproteobacteria
ASV2918	RNA-1-1	0.00606462	Anavilhanas	Black_water	Bacilli
ASV1946	RNA-6-2	0.00606244	Barcelos	Black_water	Bacilli
ASV498	RNA-3-1	0.00605386	Lago_Catalao	White_water	Alphaproteobacteria
ASV139	RNA-10-1	0.00604979	Lago_do_Cemeterio	Black_water	no identification
ASV66	RNA-12-3	0.00604241	Santo_Alberto	Black_water	no identification
ASV209	RNA-10-5	0.00604027	Lago_do_Cemeterio	Black_water	no identification
ASV1934	RNA-5-6	0.00603926	Manacapuru	White_water	Betaproteobacteria
ASV391	RNA-5-6	0.00603926	Manacapuru	White_water	Bacilli
ASV591	RNA-5-6	0.00603926	Manacapuru	White_water	Bacilli
ASV337	RNA-13-6	0.0060371	Lago_Tefe	Black_water	no identification
ASV647	RNA-8-1	0.00602789	Lago_Janauaca	White_water	Bacilli
ASV383	RNA-13-6	0.00601285	Lago_Tefe	Black_water	no identification
ASV397	RNA-13-6	0.00601285	Lago_Tefe	Black_water	no identification
ASV348	RNA-4-1	0.006	Lago_Janauari	White_water	Bacilli
ASV50	RNA-1-3	0.00599932	Anavilhanas	Black_water	Alphaproteobacteria
ASV132	RNA-3-6	0.00599465	Lago_Catalao	White_water	no identification
ASV498	RNA-3-6	0.00599465	Lago_Catalao	White_water	Alphaproteobacteria
ASV461	RNA-11-4	0.00598232	Rio_Branco	White_water	Bacilli
ASV329	RNA-13-4	0.00597918	Lago_Tefe	Black_water	no identification
ASV3759	RNA-4-3	0.00596057	Lago_Janauari	White_water	Betaproteobacteria
ASV58	RNA-14-3	0.00595892	Tefe_Solimoes	White_water	Alphaproteobacteria
ASV671	RNA-4-6	0.00594354	Lago_Janauari	White_water	Bacilli
ASV178	RNA-12-3	0.00593254	Santo_Alberto	Black_water	Alphaproteobacteria
ASV1484	RNA-5-2	0.005923	Manacapuru	White_water	Bacilli
ASV167	RNA-5-2	0.005923	Manacapuru	White_water	Alphaproteobacteria
ASV306	RNA-10-2	0.0058919	Lago_do_Cemeterio	Black_water	no identification
ASV186	RNA-11-5	0.00589096	Rio_Branco	White_water	no identification
ASV328	RNA-4-4	0.0058892	Lago_Janauari	White_water	Alphaproteobacteria
ASV202	RNA-10-6	0.00588174	Lago_do_Cemeterio	Black_water	Alphaproteobacteria
ASV233	RNA-15-1	0.00587847	Lago_des_pirates	White_water	no identification
ASV510	RNA-12-4	0.00586105	Santo_Alberto	Black_water	no identification
ASV102	RNA-10-1	0.00585464	Lago_do_Cemeterio	Black_water	no identification
ASV10	RNA-4-2	0.00584731	Lago_Janauari	White_water	Actinobacteria
ASV452	RNA-3-1	0.0058451	Lago_Catalao	White_water	Alphaproteobacteria
ASV1078	RNA-8-2	0.00583303	Lago_Janauaca	White_water	Deltaproteobacteria
ASV135	RNA-10-2	0.00583178	Lago_do_Cemeterio	Black_water	no identification
ASV949	RNA-4-5	0.00582797	Lago_Janauari	White_water	Betaproteobacteria
ASV37	RNA-10-1	0.00582676	Lago_do_Cemeterio	Black_water	Actinobacteria
ASV529	RNA-10-1	0.00582676	Lago_do_Cemeterio	Black_water	no identification
ASV610	RNA-6-1	0.00582295	Barcelos	Black_water	Alphaproteobacteria
ASV135	RNA-10-3	0.00581395	Lago_do_Cemeterio	Black_water	no identification
ASV778	RNA-15-4	0.00579912	Lago_des_pirates	White_water	Bacilli
ASV825	RNA-15-4	0.00579912	Lago_des_pirates	White_water	Bacilli
ASV2585	RNA-11-6	0.00579637	Rio_Branco	White_water	no identification
ASV139	RNA-10-4	0.00579575	Lago_do_Cemeterio	Black_water	no identification
ASV379	RNA-10-2	0.0057917	Lago_do_Cemeterio	Black_water	no identification
ASV293	RNA-10-2	0.00577166	Lago_do_Cemeterio	Black_water	no identification
ASV707	RNA-5-3	0.00576765	Manacapuru	White_water	Actinobacteria
ASV106	RNA-3-6	0.00576184	Lago_Catalao	White_water	no identification
ASV461	RNA-6-2	0.00575932	Barcelos	Black_water	Bacilli
ASV671	RNA-6-2	0.00575932	Barcelos	Black_water	Bacilli
ASV825	RNA-6-2	0.00575932	Barcelos	Black_water	Bacilli
ASV989	RNA-6-2	0.00575932	Barcelos	Black_water	Betaproteobacteria
ASV181	RNA-5-2	0.00575847	Manacapuru	White_water	Alphaproteobacteria
ASV624	RNA-12-3	0.00574944	Santo_Alberto	Black_water	no identification
ASV238	RNA-13-5	0.00574127	Lago_Tefe	Black_water	no identification
ASV241	RNA-13-4	0.00573863	Lago_Tefe	Black_water	no identification
ASV163	RNA-13-1	0.00573116	Lago_Tefe	Black_water	Alphaproteobacteria
ASV2190	RNA-6-4	0.00572519	Barcelos	Black_water	Betaproteobacteria
ASV242	RNA-5-5	0.00567108	Manacapuru	White_water	Gammaproteobacteria
ASV380	RNA-3-3	0.00565611	Lago_Catalao	White_water	no identification
ASV505	RNA-3-6	0.00564544	Lago_Catalao	White_water	no identification
ASV332	RNA-13-1	0.00564432	Lago_Tefe	Black_water	Bacilli
ASV413	RNA-6-1	0.00564098	Barcelos	Black_water	Alphaproteobacteria
ASV184	RNA-13-5	0.00562815	Lago_Tefe	Black_water	no identification
ASV185	RNA-13-5	0.00562815	Lago_Tefe	Black_water	no identification
ASV74	RNA-10-2	0.00561133	Lago_do_Cemeterio	Black_water	no identification
ASV105	RNA-10-1	0.00560372	Lago_do_Cemeterio	Black_water	no identification
ASV445	RNA-3-6	0.00558724	Lago_Catalao	White_water	no identification
ASV31	RNA-12-4	0.00558488	Santo_Alberto	Black_water	no identification
ASV313	RNA-12-4	0.00558488	Santo_Alberto	Black_water	no identification
ASV3372	RNA-8-1	0.00557805	Lago_Janauaca	White_water	Alphaproteobacteria
ASV89	RNA-11-4	0.00557444	Rio_Branco	White_water	Alphaproteobacteria
ASV3759	RNA-4-6	0.00557207	Lago_Janauari	White_water	Betaproteobacteria
ASV646	RNA-4-6	0.00557207	Lago_Janauari	White_water	Bacilli
ASV66	RNA-10-2	0.00557125	Lago_do_Cemeterio	Black_water	no identification
ASV139	RNA-10-6	0.00556944	Lago_do_Cemeterio	Black_water	no identification
ASV134	RNA-15-4	0.00556715	Lago_des_pirates	White_water	Alphaproteobacteria
ASV205	RNA-15-4	0.00556715	Lago_des_pirates	White_water	Alphaproteobacteria
ASV106	RNA-3-2	0.00556373	Lago_Catalao	White_water	no identification
ASV1667	RNA-13-1	0.00555749	Lago_Tefe	Black_water	no identification
ASV1703	RNA-13-1	0.00555749	Lago_Tefe	Black_water	no identification
ASV565	RNA-5-6	0.00553598	Manacapuru	White_water	Bacilli
ASV949	RNA-5-6	0.00553598	Manacapuru	White_water	Betaproteobacteria
ASV140	RNA-12-3	0.00552972	Santo_Alberto	Black_water	Alphaproteobacteria
ASV85	RNA-12-3	0.00552972	Santo_Alberto	Black_water	no identification
ASV77	RNA-12-2	0.00552363	Santo_Alberto	Black_water	Alphaproteobacteria
ASV296	RNA-15-1	0.00551857	Lago_des_pirates	White_water	no identification
ASV542	RNA-13-5	0.00551502	Lago_Tefe	Black_water	no identification
ASV565	RNA-4-3	0.00550206	Lago_Janauari	White_water	Bacilli
ASV89	RNA-4-3	0.00550206	Lago_Janauari	White_water	Alphaproteobacteria
ASV3607	RNA-4-1	0.0055	Lago_Janauari	White_water	Actinobacteria
ASV253	RNA-6-3	0.00549954	Barcelos	Black_water	Alphaproteobacteria
ASV949	RNA-6-3	0.00549954	Barcelos	Black_water	Betaproteobacteria
ASV294	RNA-12-2	0.00548656	Santo_Alberto	Black_water	Alphaproteobacteria
ASV338	RNA-3-3	0.00548207	Lago_Catalao	White_water	Alphaproteobacteria
ASV382	RNA-3-6	0.00547084	Lago_Catalao	White_water	no identification
ASV367	RNA-13-4	0.00546373	Lago_Tefe	Black_water	no identification
ASV580	RNA-3-1	0.00546239	Lago_Catalao	White_water	Alphaproteobacteria
ASV530	RNA-13-5	0.00545845	Lago_Tefe	Black_water	no identification
ASV578	RNA-12-3	0.00545648	Santo_Alberto	Black_water	no identification
ASV420	RNA-4-4	0.00545296	Lago_Janauari	White_water	Alphaproteobacteria
ASV100	RNA-11-4	0.00543848	Rio_Branco	White_water	Alphaproteobacteria
ASV31	RNA-11-4	0.00543848	Rio_Branco	White_water	no identification
ASV671	RNA-11-4	0.00543848	Rio_Branco	White_water	Bacilli
ASV76	RNA-11-4	0.00543848	Rio_Branco	White_water	Actinobacteria
ASV264	RNA-3-2	0.00542579	Lago_Catalao	White_water	Alphaproteobacteria
ASV313	RNA-12-3	0.00541986	Santo_Alberto	Black_water	no identification
ASV368	RNA-1-3	0.00541874	Anavilhanas	Black_water	no identification
ASV2585	RNA-1-2	0.00540958	Anavilhanas	Black_water	no identification
ASV11	RNA-4-2	0.005406	Lago_Janauari	White_water	Actinobacteria
ASV1506	RNA-5-4	0.00539811	Manacapuru	White_water	Bacilli
ASV804	RNA-5-4	0.00539811	Manacapuru	White_water	Bacilli
ASV989	RNA-5-4	0.00539811	Manacapuru	White_water	Betaproteobacteria
ASV1025	RNA-3-1	0.0053928	Lago_Catalao	White_water	Gammaproteobacteria
ASV2600	RNA-4-4	0.00538025	Lago_Janauari	White_water	Chitinophagia
ASV675	RNA-12-2	0.00537535	Santo_Alberto	Black_water	no identification
ASV1921	RNA-11-3	0.00537254	Rio_Branco	White_water	Actinobacteria
ASV416	RNA-12-4	0.00537007	Santo_Alberto	Black_water	no identification
ASV252	RNA-10-5	0.00536913	Lago_do_Cemeterio	Black_water	no identification
ASV140	RNA-6-1	0.00536803	Barcelos	Black_water	Alphaproteobacteria
ASV26	RNA-6-1	0.00536803	Barcelos	Black_water	Actinobacteria
ASV50	RNA-15-2	0.00536684	Lago_des_pirates	White_water	Alphaproteobacteria
ASV707	RNA-15-4	0.00533519	Lago_des_pirates	White_water	Actinobacteria
ASV118	RNA-10-1	0.00532493	Lago_do_Cemeterio	Black_water	no identification
ASV610	RNA-1-3	0.00532198	Anavilhanas	Black_water	Alphaproteobacteria
ASV763	RNA-8-1	0.00530814	Lago_Janauaca	White_water	Bacilli
ASV300	RNA-15-2	0.00530585	Lago_des_pirates	White_water	no identification
ASV1506	RNA-12-5	0.00530195	Santo_Alberto	Black_water	Bacilli
ASV1008	RNA-3-4	0.00529812	Lago_Catalao	White_water	Gammaproteobacteria
ASV593	RNA-3-6	0.00529624	Lago_Catalao	White_water	no identification
ASV510	RNA-1-3	0.0052736	Anavilhanas	Black_water	no identification
ASV505	RNA-3-5	0.00526136	Lago_Catalao	White_water	no identification
ASV398	RNA-13-6	0.00526124	Lago_Tefe	Black_water	no identification
ASV3440	RNA-1-2	0.00525502	Anavilhanas	Black_water	Betaproteobacteria
ASV8864	RNA-15-3	0.00523416	Lago_des_pirates	White_water	Betaproteobacteria
ASV356	RNA-10-2	0.00521053	Lago_do_Cemeterio	Black_water	no identification
ASV858	RNA-4-6	0.00520059	Lago_Janauari	White_water	Betaproteobacteria
ASV77	RNA-4-2	0.00518535	Lago_Janauari	White_water	Alphaproteobacteria
ASV1025	RNA-3-6	0.00517984	Lago_Catalao	White_water	Gammaproteobacteria
ASV973	RNA-3-6	0.00517984	Lago_Catalao	White_water	Clostridia
ASV44	RNA-10-5	0.00517737	Lago_do_Cemeterio	Black_water	no identification
ASV241	RNA-13-5	0.00517563	Lago_Tefe	Black_water	no identification
ASV302	RNA-13-5	0.00517563	Lago_Tefe	Black_water	no identification
ASV1282	RNA-8-2	0.00515598	Lago_Janauaca	White_water	Deltaproteobacteria
ASV293	RNA-10-5	0.0051534	Lago_do_Cemeterio	Black_water	no identification
ASV306	RNA-10-5	0.0051534	Lago_do_Cemeterio	Black_water	no identification
ASV529	RNA-10-5	0.0051534	Lago_do_Cemeterio	Black_water	no identification
ASV2261	RNA-6-2	0.00515308	Barcelos	Black_water	Bacilli
ASV163	RNA-3-3	0.00513401	Lago_Catalao	White_water	Alphaproteobacteria
ASV139	RNA-10-5	0.00512943	Lago_do_Cemeterio	Black_water	no identification
ASV121	RNA-8-1	0.00512821	Lago_Janauaca	White_water	Bacilli
ASV515	RNA-3-6	0.00512164	Lago_Catalao	White_water	no identification
ASV141	RNA-12-1	0.0051142	Santo_Alberto	Black_water	no identification
ASV344	RNA-13-2	0.0051039	Lago_Tefe	Black_water	no identification
ASV138	RNA-15-4	0.00510322	Lago_des_pirates	White_water	Alphaproteobacteria
ASV196	RNA-10-1	0.0051019	Lago_do_Cemeterio	Black_water	no identification
ASV254	RNA-10-6	0.00510098	Lago_do_Cemeterio	Black_water	Alphaproteobacteria
ASV138	RNA-5-2	0.00510036	Manacapuru	White_water	Alphaproteobacteria
ASV277	RNA-10-5	0.0050815	Lago_do_Cemeterio	Black_water	no identification
ASV205	RNA-3-1	0.00507967	Lago_Catalao	White_water	Alphaproteobacteria
ASV628	RNA-3-1	0.00507967	Lago_Catalao	White_water	Alphaproteobacteria
ASV413	RNA-12-2	0.00507878	Santo_Alberto	Black_water	Alphaproteobacteria
ASV510	RNA-12-2	0.00507878	Santo_Alberto	Black_water	no identification
ASV410	RNA-3-5	0.00507211	Lago_Catalao	White_water	no identification
ASV108	RNA-3-6	0.00506344	Lago_Catalao	White_water	no identification
ASV1109	RNA-3-6	0.00506344	Lago_Catalao	White_water	Clostridia
ASV3178	RNA-1-5	0.00505051	Anavilhanas	Black_water	Actinobacteria
ASV185	RNA-10-2	0.0050502	Lago_do_Cemeterio	Black_water	no identification
ASV205	RNA-3-3	0.00504699	Lago_Catalao	White_water	Alphaproteobacteria
ASV452	RNA-3-3	0.00504699	Lago_Catalao	White_water	Alphaproteobacteria
ASV1008	RNA-3-1	0.00504488	Lago_Catalao	White_water	Gammaproteobacteria
ASV155	RNA-13-3	0.00504463	Lago_Tefe	Black_water	no identification
ASV100	RNA-4-3	0.00504356	Lago_Janauari	White_water	Alphaproteobacteria
ASV2190	RNA-4-3	0.00504356	Lago_Janauari	White_water	Betaproteobacteria
ASV294	RNA-4-3	0.00504356	Lago_Janauari	White_water	Alphaproteobacteria
ASV479	RNA-4-3	0.00504356	Lago_Janauari	White_water	Bacilli
ASV58	RNA-4-3	0.00504356	Lago_Janauari	White_water	Alphaproteobacteria
ASV72	RNA-4-3	0.00504356	Lago_Janauari	White_water	Alphaproteobacteria
ASV402	RNA-12-2	0.00504171	Santo_Alberto	Black_water	Alphaproteobacteria
ASV368	RNA-10-5	0.00503356	Lago_do_Cemeterio	Black_water	no identification
ASV479	RNA-5-6	0.00503271	Manacapuru	White_water	Bacilli
ASV413	RNA-12-4	0.00503253	Santo_Alberto	Black_water	Alphaproteobacteria
ASV1524	RNA-12-6	0.00501819	Santo_Alberto	Black_water	Alphaproteobacteria
ASV225	RNA-12-3	0.00501703	Santo_Alberto	Black_water	Alphaproteobacteria
ASV305	RNA-13-5	0.00500594	Lago_Tefe	Black_water	no identification
ASV1008	RNA-3-6	0.00500524	Lago_Catalao	White_water	Gammaproteobacteria
ASV37	RNA-6-1	0.00500409	Barcelos	Black_water	Actinobacteria
ASV461	RNA-4-1	0.005	Lago_Janauari	White_water	Bacilli
ASV646	RNA-4-1	0.005	Lago_Janauari	White_water	Bacilli
ASV6162	RNA-1-3	0.00498331	Anavilhanas	Black_water	Gammaproteobacteria
ASV307	RNA-13-4	0.00498265	Lago_Tefe	Black_water	no identification
ASV17	RNA-12-3	0.00498041	Santo_Alberto	Black_water	Betaproteobacteria
ASV343	RNA-3-2	0.00496597	Lago_Catalao	White_water	no identification
ASV452	RNA-3-5	0.00495855	Lago_Catalao	White_water	Alphaproteobacteria
ASV4497	RNA-8-1	0.00494827	Lago_Janauaca	White_water	Alphaproteobacteria
ASV691	RNA-3-6	0.00494704	Lago_Catalao	White_water	no identification
ASV171	RNA-10-6	0.00494483	Lago_do_Cemeterio	Black_water	Alphaproteobacteria
ASV178	RNA-12-1	0.00494084	Santo_Alberto	Black_water	Alphaproteobacteria
ASV618	RNA-3-1	0.00494051	Lago_Catalao	White_water	Alphaproteobacteria
ASV389	RNA-12-4	0.00494047	Santo_Alberto	Black_water	no identification
ASV501	RNA-5-2	0.00493583	Manacapuru	White_water	Bacilli
ASV339	RNA-12-2	0.00493049	Santo_Alberto	Black_water	Alphaproteobacteria
ASV587	RNA-13-5	0.00492109	Lago_Tefe	Black_water	no identification
ASV163	RNA-3-5	0.0049207	Lago_Catalao	White_water	Alphaproteobacteria
ASV121	RNA-6-1	0.00491311	Barcelos	Black_water	Bacilli
ASV348	RNA-6-1	0.00491311	Barcelos	Black_water	Bacilli
ASV44	RNA-12-4	0.0048791	Santo_Alberto	Black_water	no identification
ASV132	RNA-3-2	0.00487401	Lago_Catalao	White_water	no identification
ASV235	RNA-3-2	0.00487401	Lago_Catalao	White_water	Alphaproteobacteria
ASV338	RNA-3-2	0.00487401	Lago_Catalao	White_water	Alphaproteobacteria
ASV356	RNA-10-5	0.00486577	Lago_do_Cemeterio	Black_water	no identification
ASV140	RNA-14-3	0.00486011	Tefe_Solimoes	White_water	Alphaproteobacteria
ASV3053	RNA-1-5	0.00483092	Anavilhanas	Black_water	Actinobacteria
ASV343	RNA-15-2	0.00481795	Lago_des_pirates	White_water	no identification
ASV133	RNA-3-1	0.00480134	Lago_Catalao	White_water	Alphaproteobacteria
ASV294	RNA-12-3	0.0047973	Santo_Alberto	Black_water	Alphaproteobacteria
ASV809	RNA-3-3	0.00478594	Lago_Catalao	White_water	Gammaproteobacteria
ASV578	RNA-12-2	0.00478221	Santo_Alberto	Black_water	no identification
ASV391	RNA-5-2	0.00477131	Manacapuru	White_water	Bacilli
ASV338	RNA-3-5	0.00476929	Lago_Catalao	White_water	Alphaproteobacteria
ASV646	RNA-11-4	0.00475867	Rio_Branco	White_water	Bacilli
ASV223	RNA-13-2	0.00473934	Lago_Tefe	Black_water	no identification
ASV452	RNA-3-2	0.00473607	Lago_Catalao	White_water	Alphaproteobacteria
ASV586	RNA-3-5	0.00473144	Lago_Catalao	White_water	Actinobacteria
ASV85	RNA-10-2	0.00472955	Lago_do_Cemeterio	Black_water	no identification
ASV624	RNA-12-4	0.00472567	Santo_Alberto	Black_water	no identification
ASV578	RNA-12-4	0.00469498	Santo_Alberto	Black_water	no identification
ASV111	RNA-14-3	0.00469107	Tefe_Solimoes	White_water	Betaproteobacteria
ASV89	RNA-14-3	0.00469107	Tefe_Solimoes	White_water	Alphaproteobacteria
ASV326	RNA-3-2	0.00469009	Lago_Catalao	White_water	Alphaproteobacteria
ASV586	RNA-3-2	0.00469009	Lago_Catalao	White_water	Actinobacteria
ASV99	RNA-10-2	0.00468947	Lago_do_Cemeterio	Black_water	no identification
ASV391	RNA-13-1	0.00468913	Lago_Tefe	Black_water	Bacilli
ASV389	RNA-12-3	0.00468744	Santo_Alberto	Black_water	no identification
ASV380	RNA-15-1	0.00467878	Lago_des_pirates	White_water	no identification
ASV195	RNA-8-1	0.00467836	Lago_Janauaca	White_water	Bacilli
ASV152	RNA-11-3	0.00466563	Rio_Branco	White_water	Betaproteobacteria
ASV186	RNA-11-3	0.00466563	Rio_Branco	White_water	no identification
ASV717	RNA-3-6	0.00465604	Lago_Catalao	White_water	no identification
ASV74	RNA-12-3	0.00465082	Santo_Alberto	Black_water	no identification
ASV176	RNA-10-5	0.00465005	Lago_do_Cemeterio	Black_water	no identification
ASV72	RNA-1-3	0.00464464	Anavilhanas	Black_water	Alphaproteobacteria
ASV593	RNA-15-4	0.00463929	Lago_des_pirates	White_water	no identification
ASV821	RNA-15-4	0.00463929	Lago_des_pirates	White_water	Betaproteobacteria
ASV337	RNA-13-4	0.00463902	Lago_Tefe	Black_water	no identification
ASV157	RNA-15-2	0.00463499	Lago_des_pirates	White_water	Actinobacteria
ASV50	RNA-6-4	0.00463468	Barcelos	Black_water	Alphaproteobacteria
ASV112	RNA-11-4	0.00462271	Rio_Branco	White_water	Alphaproteobacteria
ASV498	RNA-3-5	0.00461789	Lago_Catalao	White_water	Alphaproteobacteria
ASV95	RNA-12-3	0.0046142	Santo_Alberto	Black_water	no identification
ASV141	RNA-13-2	0.00460677	Lago_Tefe	Black_water	no identification
ASV580	RNA-3-6	0.00459783	Lago_Catalao	White_water	Alphaproteobacteria
ASV31	RNA-12-2	0.00459685	Santo_Alberto	Black_water	no identification
ASV332	RNA-4-3	0.00458505	Lago_Janauari	White_water	Bacilli
ASV3711	RNA-4-3	0.00458505	Lago_Janauari	White_water	Gammaproteobacteria
ASV591	RNA-4-3	0.00458505	Lago_Janauari	White_water	Bacilli
ASV2325	RNA-6-3	0.00458295	Barcelos	Black_water	Betaproteobacteria
ASV281	RNA-6-3	0.00458295	Barcelos	Black_water	Alphaproteobacteria
ASV176	RNA-10-6	0.00458047	Lago_do_Cemeterio	Black_water	no identification
ASV498	RNA-3-3	0.0045684	Lago_Catalao	White_water	Alphaproteobacteria
ASV821	RNA-5-1	0.00456621	Manacapuru	White_water	Betaproteobacteria
ASV100	RNA-14-3	0.00456428	Tefe_Solimoes	White_water	Alphaproteobacteria
ASV76	RNA-14-1	0.00455411	Tefe_Solimoes	White_water	Actinobacteria
ASV95	RNA-10-2	0.00454919	Lago_do_Cemeterio	Black_water	no identification
ASV2918	RNA-6-2	0.00454683	Barcelos	Black_water	Bacilli
ASV592	RNA-6-2	0.00454683	Barcelos	Black_water	Bacilli
ASV625	RNA-6-2	0.00454683	Barcelos	Black_water	Bacilli
ASV618	RNA-3-6	0.00453963	Lago_Catalao	White_water	Alphaproteobacteria
ASV565	RNA-11-6	0.00453629	Rio_Branco	White_water	Bacilli
ASV515	RNA-3-3	0.00452489	Lago_Catalao	White_water	no identification
ASV1704	RNA-11-3	0.00452425	Rio_Branco	White_water	Actinobacteria
ASV1796	RNA-11-3	0.00452425	Rio_Branco	White_water	Actinobacteria
ASV175	RNA-3-1	0.004523	Lago_Catalao	White_water	Alphaproteobacteria
ASV235	RNA-13-1	0.00451546	Lago_Tefe	Black_water	Alphaproteobacteria
ASV410	RNA-15-2	0.00451302	Lago_des_pirates	White_water	no identification
ASV467	RNA-13-2	0.00450734	Lago_Tefe	Black_water	no identification
ASV335	RNA-3-5	0.00450433	Lago_Catalao	White_water	no identification
ASV2918	RNA-4-1	0.0045	Lago_Janauari	White_water	Bacilli
ASV329	RNA-13-5	0.00449686	Lago_Tefe	Black_water	no identification
ASV44	RNA-11-4	0.00448674	Rio_Branco	White_water	no identification
ASV1364	RNA-8-2	0.00447893	Lago_Janauaca	White_water	Deltaproteobacteria
ASV530	RNA-13-2	0.0044742	Lago_Tefe	Black_water	no identification
ASV113	RNA-12-3	0.00446772	Santo_Alberto	Black_water	no identification
ASV5499	RNA-4-6	0.00445765	Lago_Janauari	White_water	Betaproteobacteria
ASV825	RNA-4-6	0.00445765	Lago_Janauari	White_water	Bacilli
ASV591	RNA-5-2	0.00444225	Manacapuru	White_water	Bacilli
ASV238	RNA-13-2	0.00444106	Lago_Tefe	Black_water	no identification
ASV235	RNA-3-3	0.00443787	Lago_Catalao	White_water	Alphaproteobacteria
ASV168	RNA-14-3	0.00443749	Tefe_Solimoes	White_water	Betaproteobacteria
ASV610	RNA-12-3	0.0044311	Santo_Alberto	Black_water	Alphaproteobacteria
ASV741	RNA-12-3	0.0044311	Santo_Alberto	Black_water	no identification
ASV809	RNA-3-5	0.00442863	Lago_Catalao	White_water	Gammaproteobacteria
ASV624	RNA-12-2	0.00441149	Santo_Alberto	Black_water	no identification
ASV163	RNA-15-4	0.00440733	Lago_des_pirates	White_water	Alphaproteobacteria
ASV176	RNA-10-4	0.0043997	Lago_do_Cemeterio	Black_water	no identification
ASV168	RNA-5-3	0.0043944	Manacapuru	White_water	Betaproteobacteria
ASV296	RNA-3-5	0.00439078	Lago_Catalao	White_water	no identification
ASV196	RNA-10-5	0.00438639	Lago_do_Cemeterio	Black_water	no identification
ASV235	RNA-3-1	0.00438383	Lago_Catalao	White_water	Alphaproteobacteria
ASV328	RNA-3-2	0.00436822	Lago_Catalao	White_water	Alphaproteobacteria
ASV318	RNA-12-4	0.00435743	Santo_Alberto	Black_water	Alphaproteobacteria
ASV196	RNA-10-4	0.00435739	Lago_do_Cemeterio	Black_water	no identification
ASV659	RNA-3-5	0.00435293	Lago_Catalao	White_water	Actinobacteria
ASV458	RNA-13-1	0.00434179	Lago_Tefe	Black_water	Bacilli
ASV432	RNA-13-2	0.00434163	Lago_Tefe	Black_water	no identification
ASV4852	RNA-8-1	0.00431849	Lago_Janauaca	White_water	Alphaproteobacteria
ASV254	RNA-10-3	0.00431551	Lago_do_Cemeterio	Black_water	Alphaproteobacteria
ASV113	RNA-10-2	0.0043087	Lago_do_Cemeterio	Black_water	no identification
ASV181	RNA-4-2	0.00430274	Lago_Janauari	White_water	Alphaproteobacteria
ASV72	RNA-1-4	0.00430149	Anavilhanas	Black_water	Alphaproteobacteria
ASV382	RNA-3-5	0.00427722	Lago_Catalao	White_water	no identification
ASV205	RNA-13-1	0.00425495	Lago_Tefe	Black_water	Alphaproteobacteria
ASV2473	RNA-13-1	0.00425495	Lago_Tefe	Black_water	no identification
ASV3759	RNA-6-2	0.00424371	Barcelos	Black_water	Betaproteobacteria
ASV74	RNA-10-5	0.00424257	Lago_do_Cemeterio	Black_water	no identification
ASV233	RNA-3-5	0.00423937	Lago_Catalao	White_water	no identification
ASV112	RNA-14-3	0.00422619	Tefe_Solimoes	White_water	Alphaproteobacteria
ASV404	RNA-10-6	0.00421611	Lago_do_Cemeterio	Black_water	Alphaproteobacteria
ASV307	RNA-10-2	0.0042085	Lago_do_Cemeterio	Black_water	no identification
ASV56	RNA-3-5	0.00420152	Lago_Catalao	White_water	no identification
ASV2746	RNA-8-6	0.00419932	Lago_Janauaca	White_water	Alphaproteobacteria
ASV15	RNA-4-2	0.00419241	Lago_Janauari	White_water	Actinobacteria
ASV391	RNA-4-2	0.00419241	Lago_Janauari	White_water	Bacilli
ASV654	RNA-3-6	0.00419043	Lago_Catalao	White_water	no identification
ASV367	RNA-13-5	0.00418576	Lago_Tefe	Black_water	no identification
ASV195	RNA-6-1	0.00418524	Barcelos	Black_water	Bacilli
ASV77	RNA-6-1	0.00418524	Barcelos	Black_water	Alphaproteobacteria
ASV181	RNA-15-4	0.00417537	Lago_des_pirates	White_water	Alphaproteobacteria
ASV343	RNA-15-4	0.00417537	Lago_des_pirates	White_water	no identification
ASV717	RNA-15-4	0.00417537	Lago_des_pirates	White_water	no identification
ASV593	RNA-3-5	0.00416367	Lago_Catalao	White_water	no identification
ASV654	RNA-3-5	0.00416367	Lago_Catalao	White_water	no identification
ASV31	RNA-10-1	0.004154	Lago_do_Cemeterio	Black_water	no identification
ASV184	RNA-13-2	0.00414278	Lago_Tefe	Black_water	no identification
ASV152	RNA-14-3	0.00414166	Tefe_Solimoes	White_water	Betaproteobacteria
ASV6674	RNA-8-3	0.00413979	Lago_Janauaca	White_water	Actinobacteria
ASV108	RNA-3-2	0.00413831	Lago_Catalao	White_water	no identification
ASV328	RNA-3-3	0.00413331	Lago_Catalao	White_water	Alphaproteobacteria
ASV402	RNA-4-3	0.00412655	Lago_Janauari	White_water	Alphaproteobacteria
ASV5499	RNA-4-3	0.00412655	Lago_Janauari	White_water	Betaproteobacteria
ASV5751	RNA-4-3	0.00412655	Lago_Janauari	White_water	Gammaproteobacteria
ASV216	RNA-13-3	0.00412301	Lago_Tefe	Black_water	no identification
ASV542	RNA-13-2	0.00410963	Lago_Tefe	Black_water	no identification
ASV281	RNA-12-3	0.00410151	Santo_Alberto	Black_water	Alphaproteobacteria
ASV460	RNA-12-3	0.00410151	Santo_Alberto	Black_water	no identification
ASV135	RNA-10-1	0.00409825	Lago_do_Cemeterio	Black_water	no identification
ASV158	RNA-6-1	0.00409426	Barcelos	Black_water	Bacilli
ASV778	RNA-4-6	0.00408618	Lago_Janauari	White_water	Bacilli
ASV26	RNA-10-6	0.00408599	Lago_do_Cemeterio	Black_water	Actinobacteria
ASV307	RNA-13-5	0.00407263	Lago_Tefe	Black_water	no identification
ASV116	RNA-12-3	0.00406489	Santo_Alberto	Black_water	Alphaproteobacteria
ASV239	RNA-10-6	0.00405996	Lago_do_Cemeterio	Black_water	Alphaproteobacteria
ASV858	RNA-5-1	0.00405885	Manacapuru	White_water	Betaproteobacteria
ASV753	RNA-12-4	0.00405057	Santo_Alberto	Black_water	no identification
ASV1023	RNA-5-4	0.00404858	Manacapuru	White_water	Gammaproteobacteria
ASV858	RNA-5-4	0.00404858	Manacapuru	White_water	Betaproteobacteria
ASV241	RNA-10-2	0.00404818	Lago_do_Cemeterio	Black_water	no identification
ASV99	RNA-12-3	0.00402827	Santo_Alberto	Black_water	no identification
ASV529	RNA-10-4	0.00401895	Lago_do_Cemeterio	Black_water	no identification
ASV3032	RNA-1-2	0.00401855	Anavilhanas	Black_water	no identification
ASV337	RNA-13-5	0.00401606	Lago_Tefe	Black_water	no identification
ASV628	RNA-3-6	0.00401583	Lago_Catalao	White_water	Alphaproteobacteria
ASV257	RNA-10-1	0.00401461	Lago_do_Cemeterio	Black_water	no identification
ASV1011	RNA-14-1	0.00401033	Tefe_Solimoes	White_water	Actinobacteria
ASV753	RNA-12-2	0.00400371	Santo_Alberto	Black_water	no identification
ASV1484	RNA-4-1	0.004	Lago_Janauari	White_water	Bacilli
ASV4697	RNA-4-1	0.004	Lago_Janauari	White_water	Actinobacteria
ASV171	RNA-10-4	0.0039978	Lago_do_Cemeterio	Black_water	Alphaproteobacteria
ASV479	RNA-13-1	0.00399444	Lago_Tefe	Black_water	Bacilli
ASV253	RNA-12-3	0.00399165	Santo_Alberto	Black_water	Alphaproteobacteria
ASV379	RNA-10-5	0.00397891	Lago_do_Cemeterio	Black_water	no identification
ASV13	RNA-4-2	0.00397176	Lago_Janauari	White_water	Actinobacteria
ASV332	RNA-4-2	0.00397176	Lago_Janauari	White_water	Bacilli
ASV139	RNA-10-2	0.00396802	Lago_do_Cemeterio	Black_water	no identification
ASV1008	RNA-3-3	0.00395928	Lago_Catalao	White_water	Gammaproteobacteria
ASV1025	RNA-3-3	0.00395928	Lago_Catalao	White_water	Gammaproteobacteria
ASV264	RNA-3-3	0.00395928	Lago_Catalao	White_water	Alphaproteobacteria
ASV628	RNA-3-3	0.00395928	Lago_Catalao	White_water	Alphaproteobacteria
ASV343	RNA-15-1	0.00395897	Lago_des_pirates	White_water	no identification
ASV410	RNA-15-1	0.00395897	Lago_des_pirates	White_water	no identification
ASV1436	RNA-11-3	0.00395872	Rio_Branco	White_water	Actinobacteria
ASV1031	RNA-8-1	0.00395861	Lago_Janauaca	White_water	Bacilli
ASV121	RNA-8-2	0.00395813	Lago_Janauaca	White_water	Bacilli
ASV497	RNA-3-2	0.00395439	Lago_Catalao	White_water	Actinobacteria
ASV610	RNA-12-1	0.003944	Santo_Alberto	Black_water	Alphaproteobacteria
ASV305	RNA-13-2	0.00394392	Lago_Tefe	Black_water	no identification
ASV168	RNA-15-4	0.0039434	Lago_des_pirates	White_water	Betaproteobacteria
ASV10	RNA-11-4	0.0039429	Rio_Branco	White_water	Actinobacteria
ASV592	RNA-11-4	0.0039429	Rio_Branco	White_water	Bacilli
ASV625	RNA-11-4	0.0039429	Rio_Branco	White_water	Bacilli
ASV9	RNA-11-4	0.0039429	Rio_Branco	White_water	Actinobacteria
ASV5499	RNA-6-2	0.00394059	Barcelos	Black_water	Betaproteobacteria
ASV320	RNA-10-6	0.00392984	Lago_do_Cemeterio	Black_water	Alphaproteobacteria
ASV116	RNA-10-2	0.00392793	Lago_do_Cemeterio	Black_water	Alphaproteobacteria
ASV17	RNA-12-4	0.00392783	Santo_Alberto	Black_water	Betaproteobacteria
ASV133	RNA-15-2	0.00390315	Lago_des_pirates	White_water	Alphaproteobacteria
ASV171	RNA-10-1	0.00390309	Lago_do_Cemeterio	Black_water	Alphaproteobacteria
ASV691	RNA-3-5	0.00389871	Lago_Catalao	White_water	no identification
ASV202	RNA-10-4	0.00389204	Lago_do_Cemeterio	Black_water	Alphaproteobacteria
ASV416	RNA-12-3	0.00388179	Santo_Alberto	Black_water	no identification
ASV973	RNA-3-4	0.00387474	Lago_Catalao	White_water	Clostridia
ASV380	RNA-3-5	0.00386086	Lago_Catalao	White_water	no identification
ASV157	RNA-15-3	0.00385675	Lago_des_pirates	White_water	Actinobacteria
ASV458	RNA-15-3	0.00385675	Lago_des_pirates	White_water	Bacilli
ASV398	RNA-13-4	0.00384866	Lago_Tefe	Black_water	no identification
ASV593	RNA-15-2	0.00384217	Lago_des_pirates	White_water	no identification
ASV382	RNA-15-1	0.003839	Lago_des_pirates	White_water	no identification
ASV989	RNA-8-4	0.00383594	Lago_Janauaca	White_water	Betaproteobacteria
ASV580	RNA-3-3	0.00382875	Lago_Catalao	White_water	Alphaproteobacteria
ASV121	RNA-11-2	0.00382284	Rio_Branco	White_water	Bacilli
ASV264	RNA-13-1	0.00382077	Lago_Tefe	Black_water	Alphaproteobacteria
ASV202	RNA-10-1	0.00381945	Lago_do_Cemeterio	Black_water	Alphaproteobacteria
ASV1823	RNA-4-5	0.00381833	Lago_Janauari	White_water	Betaproteobacteria
ASV345	RNA-3-2	0.00381644	Lago_Catalao	White_water	Alphaproteobacteria
ASV171	RNA-13-2	0.00381135	Lago_Tefe	Black_water	Alphaproteobacteria
ASV239	RNA-13-2	0.00381135	Lago_Tefe	Black_water	Alphaproteobacteria
ASV257	RNA-10-4	0.00380743	Lago_do_Cemeterio	Black_water	no identification
ASV66	RNA-11-4	0.00380693	Rio_Branco	White_water	no identification
ASV326	RNA-3-1	0.00379236	Lago_Catalao	White_water	Alphaproteobacteria
ASV257	RNA-10-5	0.00378715	Lago_do_Cemeterio	Black_water	no identification
ASV326	RNA-3-3	0.00378524	Lago_Catalao	White_water	Alphaproteobacteria
ASV618	RNA-3-3	0.00378524	Lago_Catalao	White_water	Alphaproteobacteria
ASV479	RNA-5-2	0.00378414	Manacapuru	White_water	Bacilli
ASV789	RNA-3-6	0.00378303	Lago_Catalao	White_water	no identification
ASV3032	RNA-11-6	0.00378024	Rio_Branco	White_water	no identification
ASV624	RNA-1-3	0.00377377	Anavilhanas	Black_water	no identification
ASV753	RNA-12-3	0.00377193	Santo_Alberto	Black_water	no identification
ASV12	RNA-4-2	0.0037511	Lago_Janauari	White_water	Actinobacteria
ASV246	RNA-4-2	0.0037511	Lago_Janauari	White_water	Bacilli
ASV195	RNA-8-2	0.0037498	Lago_Janauaca	White_water	Bacilli
ASV328	RNA-3-5	0.0037473	Lago_Catalao	White_water	Alphaproteobacteria
ASV202	RNA-10-3	0.0037461	Lago_do_Cemeterio	Black_water	Alphaproteobacteria
ASV185	RNA-10-5	0.00373921	Lago_do_Cemeterio	Black_water	no identification
ASV196	RNA-10-2	0.00372753	Lago_do_Cemeterio	Black_water	no identification
ASV368	RNA-10-2	0.00372753	Lago_do_Cemeterio	Black_water	no identification
ASV72	RNA-6-4	0.00372592	Barcelos	Black_water	Alphaproteobacteria
ASV659	RNA-3-2	0.00372448	Lago_Catalao	White_water	Actinobacteria
ASV335	RNA-15-1	0.00371903	Lago_des_pirates	White_water	no identification
ASV246	RNA-4-6	0.00371471	Lago_Janauari	White_water	Bacilli
ASV625	RNA-4-6	0.00371471	Lago_Janauari	White_water	Bacilli
ASV116	RNA-12-4	0.00371302	Santo_Alberto	Black_water	Alphaproteobacteria
ASV397	RNA-13-4	0.00371121	Lago_Tefe	Black_water	no identification
ASV171	RNA-12-2	0.00370714	Santo_Alberto	Black_water	Alphaproteobacteria
ASV254	RNA-10-4	0.00370167	Lago_do_Cemeterio	Black_water	Alphaproteobacteria
ASV1557	RNA-8-2	0.00369772	Lago_Janauaca	White_water	Deltaproteobacteria
ASV158	RNA-8-1	0.00368871	Lago_Janauaca	White_water	Bacilli
ASV741	RNA-12-4	0.00368234	Santo_Alberto	Black_water	no identification
ASV587	RNA-13-2	0.00367879	Lago_Tefe	Black_water	no identification
ASV505	RNA-3-2	0.0036785	Lago_Catalao	White_water	no identification
ASV178	RNA-14-3	0.00367678	Tefe_Solimoes	White_water	Alphaproteobacteria
ASV253	RNA-14-3	0.00367678	Tefe_Solimoes	White_water	Alphaproteobacteria
ASV497	RNA-3-5	0.0036716	Lago_Catalao	White_water	Actinobacteria
ASV24	RNA-4-3	0.00366804	Lago_Janauari	White_water	Actinobacteria
ASV328	RNA-4-3	0.00366804	Lago_Janauari	White_water	Alphaproteobacteria
ASV50	RNA-4-3	0.00366804	Lago_Janauari	White_water	Alphaproteobacteria
ASV337	RNA-10-2	0.00366741	Lago_do_Cemeterio	Black_water	no identification
ASV1823	RNA-6-3	0.00366636	Barcelos	Black_water	Betaproteobacteria
ASV949	RNA-11-6	0.00365423	Rio_Branco	White_water	Betaproteobacteria
ASV26	RNA-10-4	0.00363821	Lago_do_Cemeterio	Black_water	Actinobacteria
ASV2279	RNA-6-2	0.00363747	Barcelos	Black_water	Bacilli
ASV246	RNA-6-2	0.00363747	Barcelos	Black_water	Bacilli
ASV332	RNA-6-2	0.00363747	Barcelos	Black_water	Bacilli
ASV501	RNA-6-2	0.00363747	Barcelos	Black_water	Bacilli
ASV591	RNA-6-2	0.00363747	Barcelos	Black_water	Bacilli
ASV778	RNA-6-2	0.00363747	Barcelos	Black_water	Bacilli
ASV205	RNA-3-5	0.00363375	Lago_Catalao	White_water	Alphaproteobacteria
ASV235	RNA-3-5	0.00363375	Lago_Catalao	White_water	Alphaproteobacteria
ASV498	RNA-3-2	0.00363252	Lago_Catalao	White_water	Alphaproteobacteria
ASV578	RNA-1-3	0.00362862	Anavilhanas	Black_water	no identification
ASV460	RNA-12-4	0.00362096	Santo_Alberto	Black_water	no identification
ASV329	RNA-13-2	0.0036125	Lago_Tefe	Black_water	no identification
ASV5033	RNA-8-1	0.00359874	Lago_Janauaca	White_water	Alphaproteobacteria
ASV200	RNA-15-2	0.00359822	Lago_des_pirates	White_water	Actinobacteria
ASV158	RNA-8-2	0.00359356	Lago_Janauaca	White_water	Bacilli
ASV196	RNA-10-6	0.00359151	Lago_do_Cemeterio	Black_water	no identification
ASV479	RNA-15-3	0.00358127	Lago_des_pirates	White_water	Bacilli
ASV383	RNA-13-4	0.00357376	Lago_Tefe	Black_water	no identification
ASV76	RNA-5-3	0.00357045	Manacapuru	White_water	Actinobacteria
ASV9	RNA-5-3	0.00357045	Manacapuru	White_water	Actinobacteria
ASV320	RNA-10-3	0.00356629	Lago_do_Cemeterio	Black_water	Alphaproteobacteria
ASV77	RNA-6-5	0.00356376	Barcelos	Black_water	Alphaproteobacteria
ASV134	RNA-12-2	0.00355885	Santo_Alberto	Black_water	Alphaproteobacteria
ASV1255	RNA-3-4	0.00355844	Lago_Catalao	White_water	Clostridia
ASV184	RNA-12-1	0.00355394	Santo_Alberto	Black_water	no identification
ASV328	RNA-3-1	0.00354881	Lago_Catalao	White_water	Alphaproteobacteria
ASV241	RNA-10-5	0.00354746	Lago_do_Cemeterio	Black_water	no identification
ASV313	RNA-13-3	0.00354094	Lago_Tefe	Black_water	no identification
ASV138	RNA-8-4	0.00354087	Lago_Janauaca	White_water	Alphaproteobacteria
ASV396	RNA-10-6	0.00353945	Lago_do_Cemeterio	Black_water	Alphaproteobacteria
ASV445	RNA-15-1	0.00353908	Lago_des_pirates	White_water	no identification
ASV74	RNA-11-4	0.00353501	Rio_Branco	White_water	no identification
ASV134	RNA-4-2	0.00353045	Lago_Janauari	White_water	Alphaproteobacteria
ASV501	RNA-4-2	0.00353045	Lago_Janauari	White_water	Bacilli
ASV176	RNA-10-2	0.00352712	Lago_do_Cemeterio	Black_water	no identification
ASV246	RNA-5-6	0.0035229	Manacapuru	White_water	Bacilli
ASV458	RNA-5-6	0.0035229	Manacapuru	White_water	Bacilli
ASV501	RNA-5-6	0.0035229	Manacapuru	White_water	Bacilli
ASV28	RNA-12-3	0.00351558	Santo_Alberto	Black_water	Betaproteobacteria
ASV272	RNA-10-6	0.00351343	Lago_do_Cemeterio	Black_water	Alphaproteobacteria
ASV1023	RNA-1-5	0.00351339	Anavilhanas	Black_water	Gammaproteobacteria
ASV272	RNA-13-2	0.00351307	Lago_Tefe	Black_water	Alphaproteobacteria
ASV37	RNA-10-4	0.0035113	Lago_do_Cemeterio	Black_water	Actinobacteria
ASV2261	RNA-4-1	0.0035	Lago_Janauari	White_water	Bacilli
ASV825	RNA-4-1	0.0035	Lago_Janauari	White_water	Bacilli
ASV383	RNA-10-5	0.00349952	Lago_do_Cemeterio	Black_water	no identification
ASV510	RNA-10-5	0.00349952	Lago_do_Cemeterio	Black_water	no identification
ASV580	RNA-3-2	0.00349457	Lago_Catalao	White_water	Alphaproteobacteria
ASV116	RNA-12-2	0.00348471	Santo_Alberto	Black_water	Alphaproteobacteria
ASV1015	RNA-1-3	0.00348348	Anavilhanas	Black_water	no identification
ASV264	RNA-3-5	0.00348234	Lago_Catalao	White_water	Alphaproteobacteria
ASV326	RNA-3-5	0.00348234	Lago_Catalao	White_water	Alphaproteobacteria
ASV717	RNA-3-5	0.00348234	Lago_Catalao	White_water	no identification
ASV708	RNA-15-4	0.00347947	Lago_des_pirates	White_water	Betaproteobacteria
ASV300	RNA-3-4	0.00347936	Lago_Catalao	White_water	no identification
ASV501	RNA-13-1	0.00347343	Lago_Tefe	Black_water	Bacilli
ASV23	RNA-12-4	0.00346753	Santo_Alberto	Black_water	Betaproteobacteria
ASV95	RNA-12-4	0.00346753	Santo_Alberto	Black_water	no identification
ASV398	RNA-10-2	0.003467	Lago_do_Cemeterio	Black_water	no identification
ASV66	RNA-10-5	0.00345158	Lago_do_Cemeterio	Black_water	no identification
ASV241	RNA-13-2	0.00344679	Lago_Tefe	Black_water	no identification
ASV618	RNA-3-5	0.00344449	Lago_Catalao	White_water	Alphaproteobacteria
ASV628	RNA-3-5	0.00344449	Lago_Catalao	White_water	Alphaproteobacteria
ASV338	RNA-8-5	0.00344037	Lago_Janauaca	White_water	Alphaproteobacteria
ASV345	RNA-3-3	0.00343717	Lago_Catalao	White_water	Alphaproteobacteria
ASV116	RNA-10-5	0.00342761	Lago_do_Cemeterio	Black_water	Alphaproteobacteria
ASV16	RNA-4-2	0.00342012	Lago_Janauari	White_water	Actinobacteria
ASV1506	RNA-8-1	0.0034188	Lago_Janauaca	White_water	Bacilli
ASV37	RNA-10-6	0.00340933	Lago_do_Cemeterio	Black_water	Actinobacteria
ASV339	RNA-12-3	0.00340572	Santo_Alberto	Black_water	Alphaproteobacteria
ASV413	RNA-12-3	0.00340572	Santo_Alberto	Black_water	Alphaproteobacteria
ASV133	RNA-3-3	0.00339367	Lago_Catalao	White_water	Alphaproteobacteria
ASV2389	RNA-13-1	0.00338659	Lago_Tefe	Black_water	no identification
ASV399	RNA-10-6	0.0033833	Lago_do_Cemeterio	Black_water	Alphaproteobacteria
ASV294	RNA-14-3	0.00338095	Tefe_Solimoes	White_water	Alphaproteobacteria
ASV297	RNA-13-2	0.00338051	Lago_Tefe	Black_water	Alphaproteobacteria
ASV307	RNA-10-5	0.00337967	Lago_do_Cemeterio	Black_water	no identification
ASV141	RNA-3-1	0.00337485	Lago_Catalao	White_water	no identification
ASV420	RNA-3-1	0.00337485	Lago_Catalao	White_water	Alphaproteobacteria
ASV23	RNA-12-3	0.0033691	Santo_Alberto	Black_water	Betaproteobacteria
ASV171	RNA-13-4	0.00336758	Lago_Tefe	Black_water	Alphaproteobacteria
ASV578	RNA-10-5	0.0033557	Lago_do_Cemeterio	Black_water	no identification
ASV505	RNA-15-2	0.00335427	Lago_des_pirates	White_water	no identification
ASV254	RNA-10-1	0.00334551	Lago_do_Cemeterio	Black_water	Alphaproteobacteria
ASV4028	RNA-4-6	0.00334324	Lago_Janauari	White_water	Actinobacteria
ASV383	RNA-13-5	0.00333729	Lago_Tefe	Black_water	no identification
ASV741	RNA-12-2	0.00333642	Santo_Alberto	Black_water	no identification
ASV3695	RNA-6-2	0.00333434	Barcelos	Black_water	Actinobacteria
ASV391	RNA-6-2	0.00333434	Barcelos	Black_water	Bacilli
ASV565	RNA-6-2	0.00333434	Barcelos	Black_water	Bacilli
ASV106	RNA-3-5	0.00333094	Lago_Catalao	White_water	no identification
ASV239	RNA-10-4	0.00332092	Lago_do_Cemeterio	Black_water	Alphaproteobacteria
ASV66	RNA-12-4	0.0033141	Santo_Alberto	Black_water	no identification
ASV458	RNA-4-2	0.0033098	Lago_Janauari	White_water	Bacilli
ASV383	RNA-10-2	0.00330668	Lago_do_Cemeterio	Black_water	no identification
ASV1023	RNA-15-3	0.00330579	Lago_des_pirates	White_water	Gammaproteobacteria
ASV565	RNA-13-1	0.00329976	Lago_Tefe	Black_water	Bacilli
ASV138	RNA-12-2	0.00329935	Santo_Alberto	Black_water	Alphaproteobacteria
ASV167	RNA-12-2	0.00329935	Santo_Alberto	Black_water	Alphaproteobacteria
ASV11	RNA-5-3	0.0032958	Manacapuru	White_water	Actinobacteria
ASV175	RNA-15-2	0.00329329	Lago_des_pirates	White_water	Alphaproteobacteria
ASV565	RNA-5-2	0.00329056	Manacapuru	White_water	Bacilli
ASV74	RNA-12-4	0.00328342	Santo_Alberto	Black_water	no identification
ASV99	RNA-12-4	0.00328342	Santo_Alberto	Black_water	no identification
ASV397	RNA-13-5	0.00328073	Lago_Tefe	Black_water	no identification
ASV949	RNA-8-3	0.00327332	Lago_Janauaca	White_water	Betaproteobacteria
ASV139	RNA-10-3	0.0032666	Lago_do_Cemeterio	Black_water	no identification
ASV410	RNA-3-2	0.00326467	Lago_Catalao	White_water	no identification
ASV420	RNA-3-3	0.00326314	Lago_Catalao	White_water	Alphaproteobacteria
ASV11	RNA-11-4	0.00326309	Rio_Branco	White_water	Actinobacteria
ASV778	RNA-11-4	0.00326309	Rio_Branco	White_water	Bacilli
ASV148	RNA-12-3	0.00325924	Santo_Alberto	Black_water	Alphaproteobacteria
ASV80	RNA-3-5	0.00325523	Lago_Catalao	White_water	no identification
ASV892	RNA-3-5	0.00325523	Lago_Catalao	White_water	Clostridia
ASV281	RNA-14-3	0.00325416	Tefe_Solimoes	White_water	Alphaproteobacteria
ASV148	RNA-12-4	0.00325273	Santo_Alberto	Black_water	Alphaproteobacteria
ASV184	RNA-12-4	0.00325273	Santo_Alberto	Black_water	no identification
ASV2863	RNA-11-3	0.0032518	Rio_Branco	White_water	Actinobacteria
ASV253	RNA-12-1	0.00325055	Santo_Alberto	Black_water	Alphaproteobacteria
ASV77	RNA-8-4	0.0032458	Lago_Janauaca	White_water	Alphaproteobacteria
ASV804	RNA-6-5	0.00323978	Barcelos	Black_water	Bacilli
ASV1099	RNA-8-1	0.00323887	Lago_Janauaca	White_water	Bacilli
ASV9	RNA-11-5	0.00323425	Rio_Branco	White_water	Actinobacteria
ASV497	RNA-15-2	0.0032323	Lago_des_pirates	White_water	Actinobacteria
ASV148	RNA-10-2	0.00322652	Lago_do_Cemeterio	Black_water	Alphaproteobacteria
ASV1934	RNA-4-5	0.00321543	Lago_Janauari	White_water	Betaproteobacteria
ASV17	RNA-13-1	0.00321292	Lago_Tefe	Black_water	Betaproteobacteria
ASV1934	RNA-13-1	0.00321292	Lago_Tefe	Black_water	Betaproteobacteria
ASV1331	RNA-4-3	0.00320954	Lago_Janauari	White_water	Betaproteobacteria
ASV1934	RNA-4-3	0.00320954	Lago_Janauari	White_water	Betaproteobacteria
ASV253	RNA-4-3	0.00320954	Lago_Janauari	White_water	Alphaproteobacteria
ASV458	RNA-4-3	0.00320954	Lago_Janauari	White_water	Bacilli
ASV294	RNA-12-1	0.00320721	Santo_Alberto	Black_water	Alphaproteobacteria
ASV339	RNA-12-1	0.00320721	Santo_Alberto	Black_water	Alphaproteobacteria
ASV389	RNA-13-3	0.0032014	Lago_Tefe	Black_water	no identification
ASV140	RNA-13-5	0.00319588	Lago_Tefe	Black_water	Alphaproteobacteria
ASV148	RNA-12-2	0.00318814	Santo_Alberto	Black_water	Alphaproteobacteria
ASV580	RNA-3-5	0.00317953	Lago_Catalao	White_water	Alphaproteobacteria
ASV196	RNA-10-3	0.0031767	Lago_do_Cemeterio	Black_water	no identification
ASV624	RNA-10-5	0.00316395	Lago_do_Cemeterio	Black_water	no identification
ASV141	RNA-12-4	0.00316067	Santo_Alberto	Black_water	no identification
ASV3372	RNA-8-6	0.00316031	Lago_Janauaca	White_water	Alphaproteobacteria
ASV50	RNA-8-5	0.00315367	Lago_Janauaca	White_water	Alphaproteobacteria
ASV1055	RNA-8-1	0.0031489	Lago_Janauaca	White_water	Bacilli
ASV302	RNA-13-2	0.00314851	Lago_Tefe	Black_water	no identification
ASV1428	RNA-3-6	0.00314282	Lago_Catalao	White_water	Clostridia
ASV225	RNA-14-3	0.00312738	Tefe_Solimoes	White_water	Alphaproteobacteria
ASV16	RNA-11-4	0.00312712	Rio_Branco	White_water	Actinobacteria
ASV665	RNA-11-4	0.00312712	Rio_Branco	White_water	Actinobacteria
ASV618	RNA-3-2	0.00312672	Lago_Catalao	White_water	Alphaproteobacteria
ASV328	RNA-13-1	0.00312609	Lago_Tefe	Black_water	Alphaproteobacteria
ASV257	RNA-10-6	0.00312305	Lago_do_Cemeterio	Black_water	no identification
ASV225	RNA-12-1	0.00312053	Santo_Alberto	Black_water	Alphaproteobacteria
ASV402	RNA-12-1	0.00312053	Santo_Alberto	Black_water	Alphaproteobacteria
ASV368	RNA-10-3	0.00311676	Lago_do_Cemeterio	Black_water	no identification
ASV44	RNA-12-2	0.00311399	Santo_Alberto	Black_water	no identification
ASV402	RNA-12-3	0.00311275	Santo_Alberto	Black_water	Alphaproteobacteria
ASV168	RNA-11-3	0.00311042	Rio_Branco	White_water	Betaproteobacteria
ASV717	RNA-15-2	0.00311033	Lago_des_pirates	White_water	no identification
ASV510	RNA-10-2	0.00310627	Lago_do_Cemeterio	Black_water	no identification
ASV85	RNA-12-4	0.0030993	Santo_Alberto	Black_water	no identification
ASV99	RNA-10-5	0.00309204	Lago_do_Cemeterio	Black_water	no identification
ASV1255	RNA-3-6	0.00308462	Lago_Catalao	White_water	Clostridia
ASV364	RNA-3-6	0.00308462	Lago_Catalao	White_water	Alphaproteobacteria
ASV133	RNA-3-4	0.00308398	Lago_Catalao	White_water	Alphaproteobacteria
ASV163	RNA-3-4	0.00308398	Lago_Catalao	White_water	Alphaproteobacteria
ASV420	RNA-3-2	0.00308074	Lago_Catalao	White_water	Alphaproteobacteria
ASV628	RNA-3-2	0.00308074	Lago_Catalao	White_water	Alphaproteobacteria
ASV691	RNA-3-2	0.00308074	Lago_Catalao	White_water	no identification
ASV216	RNA-13-6	0.00307916	Lago_Tefe	Black_water	no identification
ASV202	RNA-12-4	0.00306861	Santo_Alberto	Black_water	Alphaproteobacteria
ASV272	RNA-10-4	0.0030671	Lago_do_Cemeterio	Black_water	Alphaproteobacteria
ASV210	RNA-8-1	0.00305893	Lago_Janauaca	White_water	Bacilli
ASV903	RNA-8-1	0.00305893	Lago_Janauaca	White_water	Bacilli
ASV708	RNA-13-3	0.00305588	Lago_Tefe	Black_water	Betaproteobacteria
ASV398	RNA-13-5	0.00305447	Lago_Tefe	Black_water	no identification
ASV654	RNA-15-2	0.00304934	Lago_des_pirates	White_water	no identification
ASV111	RNA-5-1	0.00304414	Manacapuru	White_water	Betaproteobacteria
ASV2474	RNA-13-1	0.00303925	Lago_Tefe	Black_water	no identification
ASV238	RNA-12-1	0.00303385	Santo_Alberto	Black_water	no identification
ASV138	RNA-6-2	0.00303122	Barcelos	Black_water	Alphaproteobacteria
ASV479	RNA-6-2	0.00303122	Barcelos	Black_water	Bacilli
ASV646	RNA-6-2	0.00303122	Barcelos	Black_water	Bacilli
ASV821	RNA-6-2	0.00303122	Barcelos	Black_water	Betaproteobacteria
ASV173	RNA-15-3	0.0030303	Lago_des_pirates	White_water	no identification
ASV1946	RNA-15-3	0.0030303	Lago_des_pirates	White_water	Bacilli
ASV296	RNA-15-3	0.0030303	Lago_des_pirates	White_water	no identification
ASV1008	RNA-3-5	0.00302812	Lago_Catalao	White_water	Gammaproteobacteria
ASV973	RNA-3-5	0.00302812	Lago_Catalao	White_water	Clostridia
ASV264	RNA-3-1	0.00302693	Lago_Catalao	White_water	Alphaproteobacteria
ASV2746	RNA-11-6	0.00302419	Rio_Branco	White_water	Alphaproteobacteria
ASV4497	RNA-11-6	0.00302419	Rio_Branco	White_water	Alphaproteobacteria
ASV112	RNA-5-3	0.00302115	Manacapuru	White_water	Alphaproteobacteria
ASV565	RNA-5-3	0.00302115	Manacapuru	White_water	Bacilli
ASV148	RNA-10-5	0.00302013	Lago_do_Cemeterio	Black_water	Alphaproteobacteria
ASV1875	RNA-5-6	0.00301963	Manacapuru	White_water	Betaproteobacteria
ASV2332	RNA-5-6	0.00301963	Manacapuru	White_water	Betaproteobacteria
ASV116	RNA-10-6	0.00301895	Lago_do_Cemeterio	Black_water	Alphaproteobacteria
ASV173	RNA-15-4	0.00301554	Lago_des_pirates	White_water	no identification
ASV335	RNA-15-4	0.00301554	Lago_des_pirates	White_water	no identification
ASV1331	RNA-4-5	0.00301447	Lago_Janauari	White_water	Betaproteobacteria
ASV625	RNA-4-1	0.003	Lago_Janauari	White_water	Bacilli
ASV671	RNA-4-1	0.003	Lago_Janauari	White_water	Bacilli
ASV72	RNA-4-1	0.003	Lago_Janauari	White_water	Alphaproteobacteria
ASV76	RNA-4-1	0.003	Lago_Janauari	White_water	Actinobacteria
ASV949	RNA-4-1	0.003	Lago_Janauari	White_water	Betaproteobacteria
ASV297	RNA-10-6	0.00299292	Lago_do_Cemeterio	Black_water	Alphaproteobacteria
ASV351	RNA-10-6	0.00299292	Lago_do_Cemeterio	Black_water	Alphaproteobacteria
ASV345	RNA-3-1	0.00299214	Lago_Catalao	White_water	Alphaproteobacteria
ASV18	RNA-11-4	0.00299116	Rio_Branco	White_water	Actinobacteria
ASV707	RNA-11-4	0.00299116	Rio_Branco	White_water	Actinobacteria
ASV825	RNA-11-4	0.00299116	Rio_Branco	White_water	Bacilli
ASV281	RNA-12-1	0.00299051	Santo_Alberto	Black_water	Alphaproteobacteria
ASV1025	RNA-3-5	0.00299027	Lago_Catalao	White_water	Gammaproteobacteria
ASV593	RNA-3-2	0.00298878	Lago_Catalao	White_water	no identification
ASV404	RNA-10-4	0.00298249	Lago_do_Cemeterio	Black_water	Alphaproteobacteria
ASV479	RNA-4-2	0.00297882	Lago_Janauari	White_water	Bacilli
ASV4908	RNA-4-6	0.00297177	Lago_Janauari	White_water	Actinobacteria
ASV1592	RNA-11-3	0.00296904	Rio_Branco	White_water	Actinobacteria
ASV446	RNA-11-3	0.00296904	Rio_Branco	White_water	Actinobacteria
ASV259	RNA-8-2	0.0029686	Lago_Janauaca	White_water	Bacilli
ASV396	RNA-10-3	0.00296691	Lago_do_Cemeterio	Black_water	Alphaproteobacteria
ASV2585	RNA-8-4	0.00295072	Lago_Janauaca	White_water	no identification
ASV3032	RNA-8-4	0.00295072	Lago_Janauaca	White_water	no identification
ASV185	RNA-13-2	0.00294966	Lago_Tefe	Black_water	no identification
ASV28	RNA-13-2	0.00294966	Lago_Tefe	Black_water	Betaproteobacteria
ASV367	RNA-13-2	0.00294966	Lago_Tefe	Black_water	no identification
ASV3695	RNA-1-2	0.00293663	Anavilhanas	Black_water	Actinobacteria
ASV2496	RNA-1-6	0.00292929	Anavilhanas	Black_water	Betaproteobacteria
ASV44	RNA-10-1	0.00292732	Lago_do_Cemeterio	Black_water	no identification
ASV368	RNA-10-6	0.00291484	Lago_do_Cemeterio	Black_water	no identification
ASV225	RNA-6-1	0.00291147	Barcelos	Black_water	Alphaproteobacteria
ASV185	RNA-13-3	0.00291036	Lago_Tefe	Black_water	no identification
ASV821	RNA-13-3	0.00291036	Lago_Tefe	Black_water	Betaproteobacteria
ASV497	RNA-3-6	0.00291002	Lago_Catalao	White_water	Actinobacteria
ASV586	RNA-3-6	0.00291002	Lago_Catalao	White_water	Actinobacteria
ASV164	RNA-10-3	0.00290698	Lago_do_Cemeterio	Black_water	no identification
ASV707	RNA-11-1	0.00290431	Rio_Branco	White_water	Actinobacteria
ASV95	RNA-10-5	0.00290029	Lago_do_Cemeterio	Black_water	no identification
ASV593	RNA-15-1	0.00287925	Lago_des_pirates	White_water	no identification
ASV397	RNA-10-5	0.00287632	Lago_do_Cemeterio	Black_water	no identification
ASV85	RNA-10-5	0.00287632	Lago_do_Cemeterio	Black_water	no identification
ASV134	RNA-6-5	0.00287531	Barcelos	Black_water	Alphaproteobacteria
ASV18	RNA-4-2	0.00286849	Lago_Janauari	White_water	Actinobacteria
ASV452	RNA-8-5	0.00286697	Lago_Janauaca	White_water	Alphaproteobacteria
ASV72	RNA-8-5	0.00286697	Lago_Janauaca	White_water	Alphaproteobacteria
ASV72	RNA-15-2	0.00286638	Lago_des_pirates	White_water	Alphaproteobacteria
ASV446	RNA-8-6	0.00285727	Lago_Janauaca	White_water	Actinobacteria
ASV320	RNA-12-3	0.00285641	Santo_Alberto	Black_water	Alphaproteobacteria
ASV95	RNA-11-4	0.0028552	Rio_Branco	White_water	no identification
ASV113	RNA-12-4	0.00285381	Santo_Alberto	Black_water	no identification
ASV140	RNA-13-4	0.00285214	Lago_Tefe	Black_water	Alphaproteobacteria
ASV131	RNA-3-4	0.00284675	Lago_Catalao	White_water	no identification
ASV141	RNA-3-4	0.00284675	Lago_Catalao	White_water	no identification
ASV892	RNA-3-4	0.00284675	Lago_Catalao	White_water	Clostridia
ASV949	RNA-12-5	0.00284495	Santo_Alberto	Black_water	Betaproteobacteria
ASV239	RNA-10-1	0.00284368	Lago_do_Cemeterio	Black_water	Alphaproteobacteria
ASV345	RNA-3-5	0.00283887	Lago_Catalao	White_water	Alphaproteobacteria
ASV789	RNA-3-5	0.00283887	Lago_Catalao	White_water	no identification
ASV339	RNA-14-3	0.00283154	Tefe_Solimoes	White_water	Alphaproteobacteria
ASV28	RNA-12-4	0.00282313	Santo_Alberto	Black_water	Betaproteobacteria
ASV19	RNA-6-1	0.00282049	Barcelos	Black_water	no identification
ASV505	RNA-15-1	0.00281927	Lago_des_pirates	White_water	no identification
ASV254	RNA-12-1	0.00281715	Santo_Alberto	Black_water	Alphaproteobacteria
ASV307	RNA-13-2	0.00281709	Lago_Tefe	Black_water	no identification
ASV176	RNA-10-3	0.00281707	Lago_do_Cemeterio	Black_water	no identification
ASV198	RNA-4-5	0.0028135	Lago_Janauari	White_water	Gammaproteobacteria
ASV2325	RNA-4-5	0.0028135	Lago_Janauari	White_water	Betaproteobacteria
ASV586	RNA-15-2	0.00280539	Lago_des_pirates	White_water	Actinobacteria
ASV133	RNA-3-6	0.00279362	Lago_Catalao	White_water	Alphaproteobacteria
ASV320	RNA-10-4	0.00279211	Lago_do_Cemeterio	Black_water	Alphaproteobacteria
ASV1934	RNA-8-1	0.00278902	Lago_Janauaca	White_water	Betaproteobacteria
ASV36	RNA-13-6	0.00278822	Lago_Tefe	Black_water	Betaproteobacteria
ASV133	RNA-15-4	0.00278358	Lago_des_pirates	White_water	Alphaproteobacteria
ASV175	RNA-15-4	0.00278358	Lago_des_pirates	White_water	Alphaproteobacteria
ASV196	RNA-15-4	0.00278358	Lago_des_pirates	White_water	no identification
ASV233	RNA-15-4	0.00278358	Lago_des_pirates	White_water	no identification
ASV497	RNA-15-4	0.00278358	Lago_des_pirates	White_water	Actinobacteria
ASV398	RNA-10-5	0.00278044	Lago_do_Cemeterio	Black_water	no identification
ASV345	RNA-13-1	0.00277874	Lago_Tefe	Black_water	Alphaproteobacteria
ASV297	RNA-10-4	0.00277096	Lago_do_Cemeterio	Black_water	Alphaproteobacteria
ASV1109	RNA-3-4	0.00276767	Lago_Catalao	White_water	Clostridia
ASV1428	RNA-3-4	0.00276767	Lago_Catalao	White_water	Clostridia
ASV2746	RNA-14-2	0.00276668	Tefe_Solimoes	White_water	Alphaproteobacteria
ASV624	RNA-10-2	0.00276559	Lago_do_Cemeterio	Black_water	no identification
ASV140	RNA-12-4	0.00276175	Santo_Alberto	Black_water	Alphaproteobacteria
ASV210	RNA-8-2	0.00276027	Lago_Janauaca	White_water	Bacilli
ASV74	RNA-10-1	0.00276004	Lago_do_Cemeterio	Black_water	no identification
ASV741	RNA-10-5	0.00275647	Lago_do_Cemeterio	Black_water	no identification
ASV1562	RNA-15-3	0.00275482	Lago_des_pirates	White_water	Gammaproteobacteria
ASV200	RNA-15-3	0.00275482	Lago_des_pirates	White_water	Actinobacteria
ASV2279	RNA-15-3	0.00275482	Lago_des_pirates	White_water	Bacilli
ASV332	RNA-15-3	0.00275482	Lago_des_pirates	White_water	Bacilli
ASV1428	RNA-4-3	0.00275103	Lago_Janauari	White_water	Clostridia
ASV163	RNA-4-3	0.00275103	Lago_Janauari	White_water	Alphaproteobacteria
ASV205	RNA-4-3	0.00275103	Lago_Janauari	White_water	Alphaproteobacteria
ASV326	RNA-4-3	0.00275103	Lago_Janauari	White_water	Alphaproteobacteria
ASV339	RNA-4-3	0.00275103	Lago_Janauari	White_water	Alphaproteobacteria
ASV5880	RNA-4-3	0.00275103	Lago_Janauari	White_water	Gammaproteobacteria
ASV973	RNA-4-3	0.00275103	Lago_Janauari	White_water	Clostridia
ASV1331	RNA-6-3	0.00274977	Barcelos	Black_water	Betaproteobacteria
ASV4028	RNA-6-3	0.00274977	Barcelos	Black_water	Actinobacteria
ASV100	RNA-5-3	0.0027465	Manacapuru	White_water	Alphaproteobacteria
ASV16	RNA-5-3	0.0027465	Manacapuru	White_water	Actinobacteria
ASV89	RNA-5-3	0.0027465	Manacapuru	White_water	Alphaproteobacteria
ASV138	RNA-6-1	0.00272951	Barcelos	Black_water	Alphaproteobacteria
ASV14	RNA-6-1	0.00272951	Barcelos	Black_water	no identification
ASV461	RNA-6-1	0.00272951	Barcelos	Black_water	Bacilli
ASV458	RNA-6-2	0.0027281	Barcelos	Black_water	Bacilli
ASV949	RNA-6-2	0.0027281	Barcelos	Black_water	Betaproteobacteria
ASV578	RNA-10-2	0.00272551	Lago_do_Cemeterio	Black_water	no identification
ASV157	RNA-8-5	0.00272362	Lago_Janauaca	White_water	Actinobacteria
ASV12	RNA-11-4	0.00271924	Rio_Branco	White_water	Actinobacteria
ASV2332	RNA-12-5	0.00271563	Santo_Alberto	Black_water	Betaproteobacteria
ASV1015	RNA-12-2	0.00270621	Santo_Alberto	Black_water	no identification
ASV239	RNA-12-2	0.00270621	Santo_Alberto	Black_water	Alphaproteobacteria
ASV515	RNA-15-1	0.0026993	Lago_des_pirates	White_water	no identification
ASV259	RNA-8-1	0.00269906	Lago_Janauaca	White_water	Bacilli
ASV821	RNA-5-4	0.00269906	Manacapuru	White_water	Betaproteobacteria
ASV2585	RNA-8-3	0.00269568	Lago_Janauaca	White_water	no identification
ASV108	RNA-3-5	0.00268746	Lago_Catalao	White_water	no identification
ASV351	RNA-10-4	0.00268635	Lago_do_Cemeterio	Black_water	Alphaproteobacteria
ASV257	RNA-10-2	0.00268542	Lago_do_Cemeterio	Black_water	no identification
ASV397	RNA-10-2	0.00268542	Lago_do_Cemeterio	Black_water	no identification
ASV113	RNA-10-5	0.00268456	Lago_do_Cemeterio	Black_water	no identification
ASV3695	RNA-11-1	0.00267502	Rio_Branco	White_water	Actinobacteria
ASV404	RNA-10-3	0.00266723	Lago_do_Cemeterio	Black_water	Alphaproteobacteria
ASV949	RNA-14-3	0.0026625	Tefe_Solimoes	White_water	Betaproteobacteria
ASV171	RNA-1-3	0.00266099	Anavilhanas	Black_water	Alphaproteobacteria
ASV1946	RNA-8-4	0.00265565	Lago_Janauaca	White_water	Bacilli
ASV2279	RNA-8-4	0.00265565	Lago_Janauaca	White_water	Bacilli
ASV1109	RNA-3-5	0.00264961	Lago_Catalao	White_water	Clostridia
ASV1331	RNA-11-6	0.00264617	Rio_Branco	White_water	Betaproteobacteria
ASV171	RNA-10-2	0.00264534	Lago_do_Cemeterio	Black_water	Alphaproteobacteria
ASV3032	RNA-1-5	0.00263505	Anavilhanas	Black_water	no identification
ASV202	RNA-13-5	0.00263024	Lago_Tefe	Black_water	Alphaproteobacteria
ASV1852	RNA-1-2	0.00262751	Anavilhanas	Black_water	no identification
ASV338	RNA-1-3	0.00261261	Anavilhanas	Black_water	Alphaproteobacteria
ASV240	RNA-8-1	0.00260909	Lago_Janauaca	White_water	Bacilli
ASV4497	RNA-8-6	0.00259752	Lago_Janauaca	White_water	Alphaproteobacteria
ASV272	RNA-12-2	0.002595	Santo_Alberto	Black_water	Alphaproteobacteria
ASV348	RNA-12-5	0.00258632	Santo_Alberto	Black_water	Bacilli
ASV15	RNA-11-4	0.00258328	Rio_Branco	White_water	Actinobacteria
ASV99	RNA-11-4	0.00258328	Rio_Branco	White_water	no identification
ASV3890	RNA-8-5	0.00258028	Lago_Janauaca	White_water	Bacilli
ASV155	RNA-10-3	0.00257732	Lago_do_Cemeterio	Black_water	no identification
ASV529	RNA-10-3	0.00257732	Lago_do_Cemeterio	Black_water	no identification
ASV132	RNA-3-5	0.00257391	Lago_Catalao	White_water	no identification
ASV1946	RNA-13-3	0.00257082	Lago_Tefe	Black_water	Bacilli
ASV185	RNA-10-1	0.00256489	Lago_do_Cemeterio	Black_water	no identification
ASV337	RNA-10-5	0.00256472	Lago_do_Cemeterio	Black_water	no identification
ASV1667	RNA-1-3	0.00256423	Anavilhanas	Black_water	no identification
ASV318	RNA-1-3	0.00256423	Anavilhanas	Black_water	Alphaproteobacteria
ASV77	RNA-12-3	0.00256345	Santo_Alberto	Black_water	Alphaproteobacteria
ASV396	RNA-10-4	0.00255944	Lago_do_Cemeterio	Black_water	Alphaproteobacteria
ASV181	RNA-12-2	0.00255792	Santo_Alberto	Black_water	Alphaproteobacteria
ASV17	RNA-13-2	0.00255195	Lago_Tefe	Black_water	Betaproteobacteria
ASV398	RNA-13-2	0.00255195	Lago_Tefe	Black_water	no identification
ASV157	RNA-15-4	0.00255161	Lago_des_pirates	White_water	Actinobacteria
ASV200	RNA-15-4	0.00255161	Lago_des_pirates	White_water	Actinobacteria
ASV382	RNA-15-4	0.00255161	Lago_des_pirates	White_water	no identification
ASV410	RNA-15-4	0.00255161	Lago_des_pirates	White_water	no identification
ASV445	RNA-15-4	0.00255161	Lago_des_pirates	White_water	no identification
ASV858	RNA-15-4	0.00255161	Lago_des_pirates	White_water	Betaproteobacteria
ASV134	RNA-6-1	0.00254754	Barcelos	Black_water	Alphaproteobacteria
ASV339	RNA-6-1	0.00254754	Barcelos	Black_water	Alphaproteobacteria
ASV778	RNA-6-1	0.00254754	Barcelos	Black_water	Bacilli
ASV510	RNA-10-3	0.00254735	Lago_do_Cemeterio	Black_water	no identification
ASV676	RNA-11-3	0.00254489	Rio_Branco	White_water	Actinobacteria
ASV565	RNA-4-2	0.00253751	Lago_Janauari	White_water	Bacilli
ASV116	RNA-10-1	0.00253701	Lago_do_Cemeterio	Black_water	Alphaproteobacteria
ASV4908	RNA-5-1	0.00253678	Manacapuru	White_water	Actinobacteria
ASV300	RNA-3-2	0.00252897	Lago_Catalao	White_water	no identification
ASV654	RNA-3-2	0.00252897	Lago_Catalao	White_water	no identification
ASV3053	RNA-12-2	0.00252085	Santo_Alberto	Black_water	Actinobacteria
ASV5033	RNA-11-6	0.00252016	Rio_Branco	White_water	Alphaproteobacteria
ASV326	RNA-13-1	0.00251824	Lago_Tefe	Black_water	Alphaproteobacteria
ASV1436	RNA-14-1	0.00251495	Tefe_Solimoes	White_water	Actinobacteria
ASV4852	RNA-8-6	0.00251093	Lago_Janauaca	White_water	Alphaproteobacteria
ASV3032	RNA-8-3	0.00250313	Lago_Janauaca	White_water	no identification
ASV753	RNA-10-2	0.00248502	Lago_do_Cemeterio	Black_water	no identification
ASV320	RNA-10-1	0.00248125	Lago_do_Cemeterio	Black_water	Alphaproteobacteria
ASV246	RNA-15-3	0.00247934	Lago_des_pirates	White_water	Bacilli
ASV3053	RNA-15-3	0.00247934	Lago_des_pirates	White_water	Actinobacteria
ASV3372	RNA-6-6	0.00247391	Barcelos	Black_water	Alphaproteobacteria
ASV858	RNA-13-3	0.00247381	Lago_Tefe	Black_water	Betaproteobacteria
ASV673	RNA-1-2	0.00247295	Anavilhanas	Black_water	no identification
ASV31	RNA-10-6	0.00247241	Lago_do_Cemeterio	Black_water	no identification
ASV13	RNA-5-3	0.00247185	Manacapuru	White_water	Actinobacteria
ASV134	RNA-5-3	0.00247185	Manacapuru	White_water	Alphaproteobacteria
ASV246	RNA-5-3	0.00247185	Manacapuru	White_water	Bacilli
ASV332	RNA-5-3	0.00247185	Manacapuru	White_water	Bacilli
ASV399	RNA-12-1	0.00247042	Santo_Alberto	Black_water	Alphaproteobacteria
ASV184	RNA-3-1	0.00247025	Lago_Catalao	White_water	no identification
ASV753	RNA-10-5	0.00246884	Lago_do_Cemeterio	Black_water	no identification
ASV708	RNA-5-2	0.00246792	Manacapuru	White_water	Betaproteobacteria
ASV753	RNA-1-3	0.00246746	Anavilhanas	Black_water	no identification
ASV741	RNA-10-2	0.00246498	Lago_do_Cemeterio	Black_water	no identification
ASV1331	RNA-12-5	0.002457	Santo_Alberto	Black_water	Betaproteobacteria
ASV1875	RNA-12-5	0.002457	Santo_Alberto	Black_water	Betaproteobacteria
ASV592	RNA-6-1	0.00245656	Barcelos	Black_water	Bacilli
ASV625	RNA-6-1	0.00245656	Barcelos	Black_water	Bacilli
ASV404	RNA-10-1	0.00245337	Lago_do_Cemeterio	Black_water	Alphaproteobacteria
ASV383	RNA-13-2	0.00245252	Lago_Tefe	Black_water	no identification
ASV1011	RNA-11-4	0.00244731	Rio_Branco	White_water	Actinobacteria
ASV113	RNA-11-4	0.00244731	Rio_Branco	White_water	no identification
ASV300	RNA-3-1	0.00243546	Lago_Catalao	White_water	no identification
ASV178	RNA-13-5	0.00243226	Lago_Tefe	Black_water	Alphaproteobacteria
ASV1165	RNA-8-1	0.00242915	Lago_Janauaca	White_water	Bacilli
ASV285	RNA-8-1	0.00242915	Lago_Janauaca	White_water	Bacilli
ASV591	RNA-4-2	0.00242718	Lago_Janauari	White_water	Bacilli
ASV2279	RNA-13-3	0.0024253	Lago_Tefe	Black_water	Bacilli
ASV460	RNA-13-3	0.0024253	Lago_Tefe	Black_water	no identification
ASV2146	RNA-6-2	0.00242498	Barcelos	Black_water	Betaproteobacteria
ASV1659	RNA-1-3	0.00241908	Anavilhanas	Black_water	no identification
ASV2332	RNA-4-5	0.00241158	Lago_Janauari	White_water	Betaproteobacteria
ASV351	RNA-12-2	0.00240964	Santo_Alberto	Black_water	Alphaproteobacteria
ASV50	RNA-15-1	0.00239938	Lago_des_pirates	White_water	Alphaproteobacteria
ASV789	RNA-15-1	0.00239938	Lago_des_pirates	White_water	no identification
ASV1823	RNA-11-6	0.00239415	Rio_Branco	White_water	Betaproteobacteria
ASV2325	RNA-11-6	0.00239415	Rio_Branco	White_water	Betaproteobacteria
ASV3372	RNA-11-6	0.00239415	Rio_Branco	White_water	Alphaproteobacteria
ASV809	RNA-3-2	0.00239102	Lago_Catalao	White_water	Gammaproteobacteria
ASV973	RNA-3-2	0.00239102	Lago_Catalao	White_water	Clostridia
ASV351	RNA-13-2	0.00238624	Lago_Tefe	Black_water	Alphaproteobacteria
ASV515	RNA-3-5	0.00238465	Lago_Catalao	White_water	no identification
ASV302	RNA-12-1	0.00238374	Santo_Alberto	Black_water	no identification
ASV254	RNA-12-3	0.00238034	Santo_Alberto	Black_water	Alphaproteobacteria
ASV949	RNA-13-3	0.00237679	Lago_Tefe	Black_water	Betaproteobacteria
ASV3083	RNA-1-6	0.0023731	Anavilhanas	Black_water	Betaproteobacteria
ASV184	RNA-3-4	0.00237229	Lago_Catalao	White_water	no identification
ASV235	RNA-3-4	0.00237229	Lago_Catalao	White_water	Alphaproteobacteria
ASV178	RNA-6-1	0.00236557	Barcelos	Black_water	Alphaproteobacteria
ASV210	RNA-6-1	0.00236557	Barcelos	Black_water	Bacilli
ASV167	RNA-8-4	0.00236058	Lago_Janauaca	White_water	Alphaproteobacteria
ASV181	RNA-8-4	0.00236058	Lago_Janauaca	White_water	Alphaproteobacteria
ASV80	RNA-3-3	0.00234946	Lago_Catalao	White_water	no identification
ASV281	RNA-13-5	0.00234742	Lago_Tefe	Black_water	Alphaproteobacteria
ASV420	RNA-13-1	0.00234456	Lago_Tefe	Black_water	Alphaproteobacteria
ASV404	RNA-12-3	0.00234372	Santo_Alberto	Black_water	Alphaproteobacteria
ASV272	RNA-10-1	0.00234186	Lago_do_Cemeterio	Black_water	Alphaproteobacteria
ASV95	RNA-10-1	0.00234186	Lago_do_Cemeterio	Black_water	no identification
ASV343	RNA-8-5	0.00234136	Lago_Janauaca	White_water	no identification
ASV157	RNA-15-1	0.00233939	Lago_des_pirates	White_water	Actinobacteria
ASV66	RNA-12-2	0.0023355	Santo_Alberto	Black_water	no identification
ASV95	RNA-12-2	0.0023355	Santo_Alberto	Black_water	no identification
ASV254	RNA-12-4	0.00233215	Santo_Alberto	Black_water	Alphaproteobacteria
ASV497	RNA-3-1	0.00233108	Lago_Catalao	White_water	Actinobacteria
ASV133	RNA-11-2	0.002331	Rio_Branco	White_water	Alphaproteobacteria
ASV416	RNA-13-3	0.00232829	Lago_Tefe	Black_water	no identification
ASV343	RNA-4-4	0.0023266	Lago_Janauari	White_water	no identification
ASV76	RNA-4-4	0.0023266	Lago_Janauari	White_water	Actinobacteria
ASV397	RNA-13-2	0.00231995	Lago_Tefe	Black_water	no identification
ASV58	RNA-13-2	0.00231995	Lago_Tefe	Black_water	Alphaproteobacteria
ASV257	RNA-15-4	0.00231965	Lago_des_pirates	White_water	no identification
ASV505	RNA-15-4	0.00231965	Lago_des_pirates	White_water	no identification
ASV121	RNA-13-5	0.00231914	Lago_Tefe	Black_water	Bacilli
ASV173	RNA-15-2	0.0023175	Lago_des_pirates	White_water	no identification
ASV85	RNA-11-4	0.00231135	Rio_Branco	White_water	no identification
ASV246	RNA-11-5	0.00231018	Rio_Branco	White_water	Bacilli
ASV338	RNA-11-5	0.00231018	Rio_Branco	White_water	Alphaproteobacteria
ASV399	RNA-10-3	0.0023076	Lago_do_Cemeterio	Black_water	Alphaproteobacteria
ASV175	RNA-3-3	0.00230595	Lago_Catalao	White_water	Alphaproteobacteria
ASV178	RNA-13-4	0.00230233	Lago_Tefe	Black_water	Alphaproteobacteria
ASV717	RNA-3-2	0.00229906	Lago_Catalao	White_water	no identification
ASV200	RNA-8-5	0.00229358	Lago_Janauaca	White_water	Actinobacteria
ASV338	RNA-3-4	0.00229322	Lago_Catalao	White_water	Alphaproteobacteria
ASV345	RNA-4-3	0.00229253	Lago_Janauari	White_water	Alphaproteobacteria
ASV420	RNA-4-3	0.00229253	Lago_Janauari	White_water	Alphaproteobacteria
ASV4699	RNA-4-3	0.00229253	Lago_Janauari	White_water	Gammaproteobacteria
ASV501	RNA-4-3	0.00229253	Lago_Janauari	White_water	Bacilli
ASV892	RNA-4-3	0.00229253	Lago_Janauari	White_water	Clostridia
ASV510	RNA-10-6	0.00229024	Lago_do_Cemeterio	Black_water	no identification
ASV131	RNA-11-2	0.00228438	Rio_Branco	White_water	no identification
ASV26	RNA-10-5	0.00227709	Lago_do_Cemeterio	Black_water	Actinobacteria
ASV259	RNA-6-1	0.00227459	Barcelos	Black_water	Bacilli
ASV300	RNA-3-6	0.00226982	Lago_Catalao	White_water	no identification
ASV167	RNA-6-5	0.00226785	Barcelos	Black_water	Alphaproteobacteria
ASV56	RNA-3-1	0.0022615	Lago_Catalao	White_water	no identification
ASV202	RNA-12-2	0.00226135	Santo_Alberto	Black_water	Alphaproteobacteria
ASV74	RNA-12-2	0.00226135	Santo_Alberto	Black_water	no identification
ASV223	RNA-12-1	0.00225372	Santo_Alberto	Black_water	no identification
ASV665	RNA-8-6	0.00225118	Lago_Janauaca	White_water	Actinobacteria
ASV578	RNA-10-6	0.00223818	Lago_do_Cemeterio	Black_water	no identification
ASV195	RNA-11-2	0.00223776	Rio_Branco	White_water	Bacilli
ASV9	RNA-11-2	0.00223776	Rio_Branco	White_water	Actinobacteria
ASV17	RNA-13-4	0.0022336	Lago_Tefe	Black_water	Betaproteobacteria
ASV445	RNA-3-5	0.00223324	Lago_Catalao	White_water	no identification
ASV85	RNA-10-1	0.00223034	Lago_do_Cemeterio	Black_water	no identification
ASV99	RNA-10-1	0.00223034	Lago_do_Cemeterio	Black_water	no identification
ASV399	RNA-4-6	0.00222883	Lago_Janauari	White_water	Alphaproteobacteria
ASV446	RNA-14-2	0.00222871	Tefe_Solimoes	White_water	Actinobacteria
ASV223	RNA-3-1	0.00222671	Lago_Catalao	White_water	no identification
ASV23	RNA-13-2	0.00222053	Lago_Tefe	Black_water	Betaproteobacteria
ASV337	RNA-13-2	0.00222053	Lago_Tefe	Black_water	no identification
ASV654	RNA-15-1	0.00221942	Lago_des_pirates	White_water	no identification
ASV238	RNA-3-4	0.00221414	Lago_Catalao	White_water	no identification
ASV328	RNA-3-4	0.00221414	Lago_Catalao	White_water	Alphaproteobacteria
ASV175	RNA-3-6	0.00221162	Lago_Catalao	White_water	Alphaproteobacteria
ASV329	RNA-12-1	0.00221038	Santo_Alberto	Black_water	no identification
ASV77	RNA-8-6	0.00220789	Lago_Janauaca	White_water	Alphaproteobacteria
ASV138	RNA-4-2	0.00220653	Lago_Janauari	White_water	Alphaproteobacteria
ASV239	RNA-10-2	0.00220445	Lago_do_Cemeterio	Black_water	Alphaproteobacteria
ASV391	RNA-15-3	0.00220386	Lago_des_pirates	White_water	Bacilli
ASV501	RNA-15-3	0.00220386	Lago_des_pirates	White_water	Bacilli
ASV368	RNA-10-1	0.00220246	Lago_do_Cemeterio	Black_water	no identification
ASV396	RNA-10-1	0.00220246	Lago_do_Cemeterio	Black_water	Alphaproteobacteria
ASV399	RNA-10-4	0.00219985	Lago_do_Cemeterio	Black_water	Alphaproteobacteria
ASV1934	RNA-12-5	0.00219837	Santo_Alberto	Black_water	Betaproteobacteria
ASV4485	RNA-8-5	0.00219801	Lago_Janauaca	White_water	Bacilli
ASV10	RNA-5-3	0.0021972	Manacapuru	White_water	Actinobacteria
ASV12	RNA-5-3	0.0021972	Manacapuru	White_water	Actinobacteria
ASV53	RNA-5-3	0.0021972	Manacapuru	White_water	Betaproteobacteria
ASV77	RNA-5-3	0.0021972	Manacapuru	White_water	Alphaproteobacteria
ASV1562	RNA-1-5	0.00219587	Anavilhanas	Black_water	Gammaproteobacteria
ASV391	RNA-11-5	0.00219467	Rio_Branco	White_water	Bacilli
ASV58	RNA-11-2	0.00219114	Rio_Branco	White_water	Alphaproteobacteria
ASV138	RNA-6-5	0.00218685	Barcelos	Black_water	Alphaproteobacteria
ASV148	RNA-10-6	0.00218613	Lago_do_Cemeterio	Black_water	Alphaproteobacteria
ASV181	RNA-6-1	0.0021836	Barcelos	Black_water	Alphaproteobacteria
ASV646	RNA-6-1	0.0021836	Barcelos	Black_water	Bacilli
ASV410	RNA-4-4	0.00218118	Lago_Janauari	White_water	no identification
ASV2389	RNA-1-3	0.00217717	Anavilhanas	Black_water	no identification
ASV741	RNA-1-3	0.00217717	Anavilhanas	Black_water	no identification
ASV497	RNA-3-3	0.00217543	Lago_Catalao	White_water	Actinobacteria
ASV1436	RNA-11-4	0.00217539	Rio_Branco	White_water	Actinobacteria
ASV1340	RNA-14-1	0.0021751	Tefe_Solimoes	White_water	Actinobacteria
ASV297	RNA-10-1	0.00217458	Lago_do_Cemeterio	Black_water	Alphaproteobacteria
ASV66	RNA-10-1	0.00217458	Lago_do_Cemeterio	Black_water	no identification
ASV202	RNA-12-1	0.00216704	Santo_Alberto	Black_water	Alphaproteobacteria
ASV5033	RNA-8-6	0.0021646	Lago_Janauaca	White_water	Alphaproteobacteria
ASV202	RNA-12-3	0.00216062	Santo_Alberto	Black_water	Alphaproteobacteria
ASV391	RNA-15-1	0.00215944	Lago_des_pirates	White_water	Bacilli
ASV10	RNA-11-5	0.00215617	Rio_Branco	White_water	Actinobacteria
ASV133	RNA-13-2	0.00215424	Lago_Tefe	Black_water	Alphaproteobacteria
ASV3372	RNA-14-2	0.00215186	Tefe_Solimoes	White_water	Alphaproteobacteria
ASV50	RNA-1-6	0.00215062	Anavilhanas	Black_water	Alphaproteobacteria
ASV1703	RNA-12-2	0.00215014	Santo_Alberto	Black_water	no identification
ASV320	RNA-13-5	0.00214944	Lago_Tefe	Black_water	Alphaproteobacteria
ASV175	RNA-11-2	0.00214452	Rio_Branco	White_water	Alphaproteobacteria
ASV2332	RNA-11-6	0.00214214	Rio_Branco	White_water	Betaproteobacteria
ASV205	RNA-3-4	0.00213506	Lago_Catalao	White_water	Alphaproteobacteria
ASV37	RNA-10-5	0.00213327	Lago_do_Cemeterio	Black_water	Actinobacteria
ASV106	RNA-3-3	0.00213192	Lago_Catalao	White_water	no identification
ASV209	RNA-10-3	0.00212779	Lago_do_Cemeterio	Black_water	no identification
ASV111	RNA-11-3	0.00212074	Rio_Branco	White_water	Betaproteobacteria
ASV1331	RNA-8-3	0.00211803	Lago_Janauaca	White_water	Betaproteobacteria
ASV85	RNA-12-2	0.00211307	Santo_Alberto	Black_water	no identification
ASV628	RNA-8-5	0.00210245	Lago_Janauaca	White_water	Alphaproteobacteria
ASV259	RNA-11-2	0.0020979	Rio_Branco	White_water	Bacilli
ASV167	RNA-4-2	0.0020962	Lago_Janauari	White_water	Alphaproteobacteria
ASV294	RNA-13-4	0.00209615	Lago_Tefe	Black_water	Alphaproteobacteria
ASV134	RNA-1-1	0.00209505	Anavilhanas	Black_water	Alphaproteobacteria
ASV671	RNA-1-1	0.00209505	Anavilhanas	Black_water	Bacilli
ASV254	RNA-13-5	0.00209288	Lago_Tefe	Black_water	Alphaproteobacteria
ASV253	RNA-6-1	0.00209262	Barcelos	Black_water	Alphaproteobacteria
ASV318	RNA-6-1	0.00209262	Barcelos	Black_water	Alphaproteobacteria
ASV398	RNA-10-1	0.00209094	Lago_do_Cemeterio	Black_water	no identification
ASV348	RNA-6-4	0.00209015	Barcelos	Black_water	Bacilli
ASV296	RNA-15-4	0.00208768	Lago_des_pirates	White_water	no identification
ASV586	RNA-15-4	0.00208768	Lago_des_pirates	White_water	Actinobacteria
ASV654	RNA-15-4	0.00208768	Lago_des_pirates	White_water	no identification
ASV58	RNA-3-1	0.00208754	Lago_Catalao	White_water	Alphaproteobacteria
ASV53	RNA-13-6	0.0020851	Lago_Tefe	Black_water	Betaproteobacteria
ASV591	RNA-13-1	0.00208406	Lago_Tefe	Black_water	Bacilli
ASV141	RNA-3-5	0.00208184	Lago_Catalao	White_water	no identification
ASV420	RNA-3-5	0.00208184	Lago_Catalao	White_water	Alphaproteobacteria
ASV155	RNA-11-5	0.00207916	Rio_Branco	White_water	no identification
ASV3032	RNA-12-5	0.00206905	Santo_Alberto	Black_water	no identification
ASV252	RNA-10-3	0.00206785	Lago_do_Cemeterio	Black_water	no identification
ASV181	RNA-6-5	0.00206536	Barcelos	Black_water	Alphaproteobacteria
ASV186	RNA-11-1	0.00206359	Rio_Branco	White_water	no identification
ASV225	RNA-13-4	0.00206178	Lago_Tefe	Black_water	Alphaproteobacteria
ASV618	RNA-3-4	0.00205599	Lago_Catalao	White_water	Alphaproteobacteria
ASV235	RNA-8-5	0.00205466	Lago_Janauaca	White_water	Alphaproteobacteria
ASV326	RNA-8-5	0.00205466	Lago_Janauaca	White_water	Alphaproteobacteria
ASV659	RNA-3-1	0.00205275	Lago_Catalao	White_water	Actinobacteria
ASV1428	RNA-3-5	0.00204398	Lago_Catalao	White_water	Clostridia
ASV184	RNA-3-5	0.00204398	Lago_Catalao	White_water	no identification
ASV332	RNA-15-1	0.00203947	Lago_des_pirates	White_water	Bacilli
ASV691	RNA-15-1	0.00203947	Lago_des_pirates	White_water	no identification
ASV13	RNA-11-4	0.00203943	Rio_Branco	White_water	Actinobacteria
ASV1340	RNA-11-4	0.00203943	Rio_Branco	White_water	Actinobacteria
ASV1592	RNA-11-4	0.00203943	Rio_Branco	White_water	Actinobacteria
ASV186	RNA-11-4	0.00203943	Rio_Branco	White_water	no identification
ASV1592	RNA-14-1	0.00203915	Tefe_Solimoes	White_water	Actinobacteria
ASV578	RNA-10-3	0.00203788	Lago_do_Cemeterio	Black_water	no identification
ASV337	RNA-13-3	0.00203725	Lago_Tefe	Black_water	no identification
ASV320	RNA-12-1	0.00203701	Santo_Alberto	Black_water	Alphaproteobacteria
ASV367	RNA-12-1	0.00203701	Santo_Alberto	Black_water	no identification
ASV313	RNA-13-6	0.00203661	Lago_Tefe	Black_water	no identification
ASV158	RNA-13-5	0.00203631	Lago_Tefe	Black_water	Bacilli
ASV294	RNA-13-5	0.00203631	Lago_Tefe	Black_water	Alphaproteobacteria
ASV676	RNA-8-6	0.00203472	Lago_Janauaca	White_water	Actinobacteria
ASV1703	RNA-1-3	0.00203203	Anavilhanas	Black_water	no identification
ASV1562	RNA-8-2	0.00203114	Lago_Janauaca	White_water	Gammaproteobacteria
ASV285	RNA-8-2	0.00203114	Lago_Janauaca	White_water	Bacilli
ASV152	RNA-5-1	0.00202943	Manacapuru	White_water	Betaproteobacteria
ASV238	RNA-3-1	0.00201795	Lago_Catalao	White_water	no identification
ASV2146	RNA-11-6	0.00201613	Rio_Branco	White_water	Betaproteobacteria
ASV121	RNA-10-5	0.00201342	Lago_do_Cemeterio	Black_water	Bacilli
ASV1331	RNA-5-6	0.00201309	Manacapuru	White_water	Betaproteobacteria
ASV499	RNA-15-2	0.00201256	Lago_des_pirates	White_water	Alphaproteobacteria
ASV2146	RNA-4-5	0.00200965	Lago_Janauari	White_water	Betaproteobacteria
ASV242	RNA-4-5	0.00200965	Lago_Janauari	White_water	Gammaproteobacteria
ASV225	RNA-13-5	0.00200803	Lago_Tefe	Black_water	Alphaproteobacteria
ASV580	RNA-8-5	0.00200688	Lago_Janauaca	White_water	Alphaproteobacteria
ASV728	RNA-12-2	0.00200185	Santo_Alberto	Black_water	no identification
ASV458	RNA-6-1	0.00200164	Barcelos	Black_water	Bacilli
ASV300	RNA-3-3	0.00200139	Lago_Catalao	White_water	no identification
ASV676	RNA-14-2	0.00199816	Tefe_Solimoes	White_water	Actinobacteria
ASV23	RNA-13-1	0.00199722	Lago_Tefe	Black_water	Betaproteobacteria
ASV1823	RNA-13-3	0.00198875	Lago_Tefe	Black_water	Betaproteobacteria
ASV241	RNA-13-3	0.00198875	Lago_Tefe	Black_water	no identification
[truncated: 24,340 more rows]

## Sheet: Figure S2
Suppl. Fig. 2: Stacked barplot of the relative abundance of the bacterial classes detected in the Amazonian fish gills microbiomes (16S rRNA gene dataset).
COLUMN	DESCRIPTION
ASV	Name of the amplicon sequence variant
Sample	Name of the sample(host species X water type)
Abundance	Relative abundance (%) of the ASV in the sample
Class	Taxonomic annotation of the ASV at the Class level
ASV	Sample	Abundance	Class
ASV3399	Black_piranha_Clear_water	5.76483	Betaproteobacteria
ASV3398	Flag_cichlid_Clear_water	5.51682	Betaproteobacteria
ASV3399	Flag_cichlid_Clear_water	5.139	Betaproteobacteria
ASV3403	Black_piranha_Clear_water	4.39532	Betaproteobacteria
ASV5	Sardine_Clear_water	4.24551	Gammaproteobacteria
ASV3402	Flag_cichlid_Clear_water	4.17179	Betaproteobacteria
ASV3403	Flag_cichlid_Clear_water	3.94812	Betaproteobacteria
ASV3400	Flag_cichlid_White_water	3.92517	Flavobacteriia
ASV3407	Flag_cichlid_Black_water	3.71634	Betaproteobacteria
ASV3398	Sardine_Clear_water	3.57066	Betaproteobacteria
ASV6	Sardine_Clear_water	3.27078	Gammaproteobacteria
ASV3404	Flag_cichlid_White_water	3.14875	Flavobacteriia
ASV3398	Black_piranha_Clear_water	2.76053	Betaproteobacteria
ASV3409	Flag_cichlid_Black_water	2.73197	Betaproteobacteria
ASV3402	Sardine_Clear_water	2.72221	Betaproteobacteria
ASV3399	Peacock_bass_Clear_water	2.55029	Betaproteobacteria
ASV3442	Peacock_bass_Black_water	2.49478	Betaproteobacteria
ASV3399	Sardine_Clear_water	2.49273	Betaproteobacteria
ASV3400	Sardine_White_water	2.4744	Flavobacteriia
ASV3398	Flag_cichlid_Black_water	2.43714	Betaproteobacteria
ASV3406	Flag_cichlid_Black_water	2.42033	Betaproteobacteria
ASV3424	Black_piranha_Black_water	2.41846	Betaproteobacteria
ASV3436	Peacock_bass_Black_water	2.34273	Betaproteobacteria
ASV1	Flag_cichlid_White_water	2.29298	Flavobacteriia
ASV3400	Black_piranha_White_water	2.19147	Flavobacteriia
ASV3399	Black_piranha_White_water	2.1181	Betaproteobacteria
ASV3402	Black_piranha_Clear_water	2.10723	Betaproteobacteria
ASV3398	Black_piranha_Black_water	2.10317	Betaproteobacteria
ASV3403	Sardine_Clear_water	1.97008	Betaproteobacteria
ASV3451	Black_piranha_Black_water	1.93668	Betaproteobacteria
ASV3403	Peacock_bass_Clear_water	1.92102	Betaproteobacteria
ASV3	Flag_cichlid_White_water	1.89838	Flavobacteriia
ASV3398	Sardine_Black_water	1.89343	Betaproteobacteria
ASV3402	Flag_cichlid_Black_water	1.84372	Betaproteobacteria
ASV3422	Sardine_Clear_water	1.83817	Clostridia
ASV3441	Black_piranha_Black_water	1.80497	Betaproteobacteria
ASV3404	Sardine_White_water	1.7886	Flavobacteriia
ASV3476	Peacock_bass_Clear_water	1.77205	Betaproteobacteria
ASV3408	Flag_cichlid_Black_water	1.7697	Betaproteobacteria
ASV3400	Sardine_Clear_water	1.76886	Flavobacteriia
ASV3400	Flag_cichlid_Clear_water	1.76263	Flavobacteriia
ASV3444	Black_piranha_Black_water	1.75408	Betaproteobacteria
ASV3439	Black_piranha_Black_water	1.74762	Betaproteobacteria
ASV3406	Black_piranha_Black_water	1.72297	Betaproteobacteria
ASV3404	Black_piranha_White_water	1.67476	Flavobacteriia
ASV3406	Peacock_bass_Black_water	1.67198	Betaproteobacteria
ASV3403	Black_piranha_White_water	1.64739	Betaproteobacteria
ASV3406	Black_piranha_Clear_water	1.62138	Betaproteobacteria
ASV3429	Peacock_bass_Clear_water	1.60085	Clostridia
ASV3478	Black_piranha_Black_water	1.59574	Betaproteobacteria
ASV3399	Sardine_White_water	1.59192	Betaproteobacteria
ASV3406	Sardine_Black_water	1.59165	Betaproteobacteria
ASV3402	Black_piranha_Black_water	1.5689	Betaproteobacteria
ASV3420	Flag_cichlid_Black_water	1.56193	Clostridia
ASV3433	Sardine_Clear_water	1.55562	Clostridia
ASV3411	Black_piranha_Clear_water	1.55282	Betaproteobacteria
ASV3398	Black_piranha_White_water	1.52661	Betaproteobacteria
ASV3398	Peacock_bass_Clear_water	1.50241	Betaproteobacteria
ASV1	Sardine_White_water	1.42851	Flavobacteriia
ASV3410	Flag_cichlid_Clear_water	1.42469	Betaproteobacteria
ASV3426	Sardine_Black_water	1.42162	Betaproteobacteria
ASV3402	Sardine_Black_water	1.42152	Betaproteobacteria
ASV3411	Flag_cichlid_Clear_water	1.40795	Betaproteobacteria
ASV3508	Peacock_bass_White_water	1.3926	Alphaproteobacteria
ASV3404	Sardine_Clear_water	1.38093	Flavobacteriia
ASV3400	Peacock_bass_Clear_water	1.37888	Flavobacteriia
ASV3462	Black_piranha_White_water	1.36884	Betaproteobacteria
ASV3408	Black_piranha_Black_water	1.36613	Betaproteobacteria
ASV3505	Peacock_bass_Clear_water	1.33851	Betaproteobacteria
ASV3459	Black_piranha_Black_water	1.33591	Betaproteobacteria
ASV3469	Black_piranha_Black_water	1.33174	Betaproteobacteria
ASV3404	Flag_cichlid_Clear_water	1.33143	Flavobacteriia
ASV3467	Black_piranha_Black_water	1.32587	Betaproteobacteria
ASV1	Black_piranha_White_water	1.32214	Flavobacteriia
ASV3399	Sardine_Black_water	1.281	Betaproteobacteria
ASV3555	Sardine_Clear_water	1.27275	Alphaproteobacteria
ASV3403	Sardine_White_water	1.25231	Betaproteobacteria
ASV3532	Peacock_bass_White_water	1.23615	Alphaproteobacteria
ASV3402	Black_piranha_White_water	1.21328	Betaproteobacteria
ASV3399	Flag_cichlid_White_water	1.20915	Betaproteobacteria
ASV3416	Black_piranha_Clear_water	1.19291	Betaproteobacteria
ASV9	Peacock_bass_Clear_water	1.19251	Clostridia
ASV3408	Peacock_bass_Black_water	1.18315	Betaproteobacteria
ASV3438	Flag_cichlid_Black_water	1.14809	Clostridia
ASV3447	Sardine_Black_water	1.14223	Betaproteobacteria
ASV3436	Peacock_bass_Clear_water	1.13947	Betaproteobacteria
ASV3408	Black_piranha_Clear_water	1.13681	Betaproteobacteria
ASV1	Flag_cichlid_Clear_water	1.13446	Flavobacteriia
ASV3402	Peacock_bass_Clear_water	1.13251	Betaproteobacteria
ASV4	Peacock_bass_Black_water	1.12632	Gammaproteobacteria
ASV3480	Black_piranha_White_water	1.1254	Betaproteobacteria
ASV3407	Flag_cichlid_Clear_water	1.12441	Betaproteobacteria
ASV3408	Sardine_Black_water	1.11768	Betaproteobacteria
ASV3400	Peacock_bass_White_water	1.115	Flavobacteriia
ASV3488	Sardine_Clear_water	1.09963	Gammaproteobacteria
ASV3398	Flag_cichlid_White_water	1.09298	Betaproteobacteria
ASV3407	Flag_cichlid_White_water	1.08699	Betaproteobacteria
ASV3416	Flag_cichlid_Clear_water	1.07895	Betaproteobacteria
ASV3415	Flag_cichlid_Clear_water	1.07499	Betaproteobacteria
ASV3	Sardine_White_water	1.05931	Flavobacteriia
ASV4	Black_piranha_Clear_water	1.05037	Gammaproteobacteria
ASV3519	Black_piranha_White_water	1.03389	Betaproteobacteria
ASV3404	Peacock_bass_Clear_water	1.01332	Flavobacteriia
ASV4	Flag_cichlid_Clear_water	1.01126	Gammaproteobacteria
ASV3496	Black_piranha_Black_water	1.0084	Betaproteobacteria
ASV3413	Flag_cichlid_White_water	1.00677	Flavobacteriia
ASV3	Black_piranha_White_water	1.00383	Flavobacteriia
ASV3417	Flag_cichlid_White_water	1.00118	Flavobacteriia
ASV3422	Sardine_White_water	0.998197	Clostridia
ASV3619	Sardine_Clear_water	0.99753	Alphaproteobacteria
ASV3398	Sardine_White_water	0.987002	Betaproteobacteria
ASV3431	Peacock_bass_White_water	0.977953	Betaproteobacteria
ASV1	Sardine_Clear_water	0.973178	Flavobacteriia
ASV3403	Sardine_Black_water	0.918757	Betaproteobacteria
ASV3404	Peacock_bass_White_water	0.912892	Flavobacteriia
ASV4	Flag_cichlid_Black_water	0.911024	Gammaproteobacteria
ASV3406	Peacock_bass_Clear_water	0.910436	Betaproteobacteria
ASV3410	Sardine_Clear_water	0.897621	Betaproteobacteria
ASV3553	Peacock_bass_White_water	0.893872	Gammaproteobacteria
ASV3	Flag_cichlid_Clear_water	0.893541	Flavobacteriia
ASV3409	Flag_cichlid_White_water	0.886131	Betaproteobacteria
ASV3437	Black_piranha_Clear_water	0.878978	Betaproteobacteria
ASV3513	Sardine_Clear_water	0.878108	Gammaproteobacteria
ASV3552	Peacock_bass_Black_water	0.872863	Betaproteobacteria
ASV3403	Flag_cichlid_White_water	0.863182	Betaproteobacteria
ASV5	Sardine_White_water	0.862476	Gammaproteobacteria
ASV3477	Sardine_White_water	0.857032	Betaproteobacteria
ASV3442	Peacock_bass_Clear_water	0.851922	Betaproteobacteria
ASV4	Sardine_Black_water	0.851592	Gammaproteobacteria
ASV3412	Peacock_bass_White_water	0.851149	Betaproteobacteria
ASV3409	Flag_cichlid_Clear_water	0.849498	Betaproteobacteria
ASV3563	Black_piranha_White_water	0.846926	Betaproteobacteria
ASV3428	Flag_cichlid_White_water	0.846833	Betaproteobacteria
ASV3452	Flag_cichlid_Black_water	0.846188	Betaproteobacteria
ASV3428	Flag_cichlid_Black_water	0.844253	Betaproteobacteria
ASV3402	Flag_cichlid_White_water	0.840538	Betaproteobacteria
ASV3425	Flag_cichlid_White_water	0.83678	Flavobacteriia
ASV3629	Peacock_bass_Black_water	0.832254	Alphaproteobacteria
ASV3460	Flag_cichlid_White_water	0.824087	Gammaproteobacteria
ASV3500	Sardine_Clear_water	0.814416	Clostridia
ASV3506	Sardine_White_water	0.814169	Bacilli
ASV3419	Flag_cichlid_White_water	0.802357	Flavobacteriia
ASV3400	Black_piranha_Clear_water	0.793923	Flavobacteriia
ASV3	Sardine_Clear_water	0.786628	Flavobacteriia
ASV3413	Sardine_White_water	0.783651	Flavobacteriia
ASV3412	Sardine_Black_water	0.783394	Betaproteobacteria
ASV3670	Peacock_bass_Black_water	0.776591	Alphaproteobacteria
ASV3426	Flag_cichlid_Black_water	0.762061	Betaproteobacteria
ASV3402	Sardine_White_water	0.760954	Betaproteobacteria
ASV3437	Flag_cichlid_Clear_water	0.759485	Betaproteobacteria
ASV3432	Flag_cichlid_Clear_water	0.758673	Betaproteobacteria
ASV3729	Peacock_bass_Black_water	0.75512	Betaproteobacteria
ASV3410	Black_piranha_Clear_water	0.753684	Betaproteobacteria
ASV3683	Sardine_Black_water	0.746355	Alphaproteobacteria
ASV3433	Sardine_White_water	0.743242	Clostridia
ASV3534	Sardine_Clear_water	0.73964	Clostridia
ASV3399	Peacock_bass_White_water	0.737025	Betaproteobacteria
ASV3427	Black_piranha_Black_water	0.732068	Betaproteobacteria
ASV3411	Peacock_bass_Clear_water	0.731132	Betaproteobacteria
ASV3449	Peacock_bass_White_water	0.726393	Betaproteobacteria
ASV3520	Peacock_bass_White_water	0.72093	Betaproteobacteria
ASV3738	Peacock_bass_Clear_water	0.712312	Alphaproteobacteria
ASV3406	Flag_cichlid_Clear_water	0.711992	Betaproteobacteria
ASV3427	Sardine_Black_water	0.711586	Betaproteobacteria
ASV3461	Black_piranha_Black_water	0.708809	Alphaproteobacteria
ASV3411	Sardine_Clear_water	0.69952	Betaproteobacteria
ASV3415	Sardine_Clear_water	0.69952	Betaproteobacteria
ASV3466	Black_piranha_Clear_water	0.693538	Gammaproteobacteria
ASV3688	Sardine_Black_water	0.692498	Alphaproteobacteria
ASV3535	Flag_cichlid_Black_water	0.687662	Clostridia
ASV4	Black_piranha_Black_water	0.686941	Gammaproteobacteria
ASV3612	Peacock_bass_White_water	0.685133	Gammaproteobacteria
ASV3424	Peacock_bass_Black_water	0.684754	Betaproteobacteria
ASV6	Sardine_White_water	0.683433	Gammaproteobacteria
ASV3445	Flag_cichlid_White_water	0.680604	Betaproteobacteria
ASV3445	Flag_cichlid_Black_water	0.679371	Betaproteobacteria
ASV3412	Flag_cichlid_White_water	0.679132	Betaproteobacteria
ASV3536	Sardine_White_water	0.678985	Bacilli
ASV3412	Black_piranha_White_water	0.678819	Betaproteobacteria
ASV3446	Black_piranha_Black_water	0.672032	Betaproteobacteria
ASV3418	Peacock_bass_White_water	0.670989	Betaproteobacteria
ASV3454	Black_piranha_Clear_water	0.669693	Betaproteobacteria
ASV3413	Black_piranha_White_water	0.663042	Flavobacteriia
ASV3461	Sardine_Black_water	0.661237	Alphaproteobacteria
ASV3576	Black_piranha_Black_water	0.6608	Betaproteobacteria
ASV3470	Black_piranha_Clear_water	0.659367	Gammaproteobacteria
ASV3509	Sardine_White_water	0.659202	Betaproteobacteria
ASV3562	Sardine_White_water	0.657592	Bacilli
ASV3484	Flag_cichlid_White_water	0.646333	Gammaproteobacteria
ASV4	Peacock_bass_Clear_water	0.645244	Gammaproteobacteria
ASV5	Peacock_bass_Clear_water	0.626652	Gammaproteobacteria
ASV3427	Flag_cichlid_Black_water	0.620781	Betaproteobacteria
ASV3410	Flag_cichlid_Black_water	0.62067	Betaproteobacteria
ASV3473	Flag_cichlid_Black_water	0.61763	Betaproteobacteria
ASV3404	Black_piranha_Clear_water	0.614231	Flavobacteriia
ASV3625	Peacock_bass_Black_water	0.610771	Betaproteobacteria
ASV3400	Black_piranha_Black_water	0.610603	Flavobacteriia
ASV1	Peacock_bass_White_water	0.608953	Flavobacteriia
ASV3400	Flag_cichlid_Black_water	0.60746	Flavobacteriia
ASV3515	Flag_cichlid_Clear_water	0.606248	Betaproteobacteria
ASV3408	Peacock_bass_Clear_water	0.606121	Betaproteobacteria
ASV3551	Flag_cichlid_Black_water	0.60547	Alphaproteobacteria
ASV3419	Sardine_White_water	0.598166	Flavobacteriia
ASV3398	Peacock_bass_White_water	0.596857	Betaproteobacteria
ASV3398	Peacock_bass_Black_water	0.590816	Betaproteobacteria
ASV3776	Black_piranha_Black_water	0.588239	Alphaproteobacteria
ASV3418	Sardine_Black_water	0.587778	Betaproteobacteria
ASV3454	Flag_cichlid_Clear_water	0.585648	Betaproteobacteria
ASV3511	Sardine_Clear_water	0.585561	Cytophagia
ASV3503	Flag_cichlid_Clear_water	0.585445	Gammaproteobacteria
ASV8	Black_piranha_White_water	0.585259	Betaproteobacteria
ASV34	Peacock_bass_Clear_water	0.578176	Flavobacteriia
ASV3418	Black_piranha_White_water	0.577686	Betaproteobacteria
ASV3790	Sardine_Black_water	0.577564	Gammaproteobacteria
ASV3415	Black_piranha_Clear_water	0.577505	Betaproteobacteria
ASV1	Peacock_bass_Clear_water	0.575895	Flavobacteriia
ASV3545	Flag_cichlid_Black_water	0.573964	Alphaproteobacteria
ASV3412	Flag_cichlid_Black_water	0.572637	Betaproteobacteria
ASV3410	Black_piranha_Black_water	0.572236	Betaproteobacteria
ASV3604	Sardine_White_water	0.571636	Bacilli
ASV3448	Flag_cichlid_Clear_water	0.571034	Betaproteobacteria
ASV3456	Flag_cichlid_Black_water	0.567165	Betaproteobacteria
ASV3416	Peacock_bass_Clear_water	0.56677	Betaproteobacteria
ASV3403	Peacock_bass_White_water	0.566229	Betaproteobacteria
ASV3588	Peacock_bass_Clear_water	0.566199	Clostridia
ASV3528	Sardine_Clear_water	0.563082	Flavobacteriia
ASV3566	Flag_cichlid_White_water	0.562152	Betaproteobacteria
ASV3569	Flag_cichlid_White_water	0.562152	Betaproteobacteria
ASV3582	Sardine_Black_water	0.561881	Flavobacteriia
ASV3447	Flag_cichlid_Black_water	0.560588	Betaproteobacteria
ASV3456	Sardine_Black_water	0.557754	Betaproteobacteria
ASV3406	Sardine_Clear_water	0.547939	Betaproteobacteria
ASV3456	Black_piranha_Black_water	0.547684	Betaproteobacteria
ASV3435	Flag_cichlid_Black_water	0.546493	Betaproteobacteria
ASV3400	Peacock_bass_Black_water	0.545423	Flavobacteriia
ASV3586	Peacock_bass_White_water	0.542819	Betaproteobacteria
ASV3399	Flag_cichlid_Black_water	0.542016	Betaproteobacteria
ASV3827	Sardine_Black_water	0.541866	Alphaproteobacteria
ASV3446	Black_piranha_Clear_water	0.541205	Betaproteobacteria
ASV3897	Peacock_bass_Black_water	0.540288	Betaproteobacteria
ASV3413	Flag_cichlid_Clear_water	0.539677	Flavobacteriia
ASV3794	Sardine_Black_water	0.539183	Alphaproteobacteria
ASV3411	Black_piranha_White_water	0.537927	Betaproteobacteria
ASV3418	Flag_cichlid_White_water	0.533974	Betaproteobacteria
ASV3416	Sardine_Clear_water	0.533109	Betaproteobacteria
ASV3420	Peacock_bass_Black_water	0.528502	Clostridia
ASV3410	Sardine_Black_water	0.525977	Betaproteobacteria
ASV3412	Flag_cichlid_Clear_water	0.525165	Betaproteobacteria
ASV3408	Flag_cichlid_Clear_water	0.523643	Betaproteobacteria
ASV3802	Peacock_bass_White_water	0.523213	Alphaproteobacteria
ASV3	Peacock_bass_White_water	0.522823	Flavobacteriia
ASV3471	Peacock_bass_Clear_water	0.5224	Fusobacteriia
ASV3585	Sardine_Clear_water	0.521869	Alphaproteobacteria
ASV3417	Sardine_White_water	0.521718	Flavobacteriia
ASV3651	Sardine_White_water	0.520491	Bacilli
ASV3499	Sardine_Black_water	0.520199	Alphaproteobacteria
ASV3439	Peacock_bass_Black_water	0.5187	Betaproteobacteria
ASV42	Peacock_bass_Clear_water	0.517039	Alphaproteobacteria
ASV3441	Peacock_bass_Black_water	0.515783	Betaproteobacteria
ASV3523	Flag_cichlid_Black_water	0.515484	Betaproteobacteria
ASV3499	Black_piranha_Black_water	0.51369	Alphaproteobacteria
ASV3422	Sardine_Black_water	0.512771	Clostridia
ASV3528	Flag_cichlid_Black_water	0.509736	Flavobacteriia
ASV3444	Peacock_bass_Black_water	0.509131	Betaproteobacteria
ASV3419	Black_piranha_White_water	0.508897	Flavobacteriia
ASV3400	Sardine_Black_water	0.508025	Flavobacteriia
ASV3617	Black_piranha_White_water	0.506373	Betaproteobacteria
ASV3643	Black_piranha_Black_water	0.506235	Betaproteobacteria
ASV3726	Peacock_bass_Black_water	0.50318	Betaproteobacteria
ASV3873	Peacock_bass_Black_water	0.499912	Alphaproteobacteria
ASV3458	Black_piranha_Black_water	0.496594	Betaproteobacteria
ASV3474	Black_piranha_Black_water	0.494705	Betaproteobacteria
ASV3623	Flag_cichlid_Black_water	0.494701	Clostridia
ASV3435	Black_piranha_Black_water	0.494506	Betaproteobacteria
ASV3458	Sardine_Black_water	0.491001	Betaproteobacteria
ASV3765	Peacock_bass_White_water	0.490537	Gammaproteobacteria
ASV3720	Sardine_Clear_water	0.489086	Gammaproteobacteria
ASV3493	Black_piranha_Clear_water	0.487553	Betaproteobacteria
ASV3417	Black_piranha_White_water	0.487046	Flavobacteriia
ASV3457	Black_piranha_White_water	0.486257	Flavobacteriia
ASV3851	Peacock_bass_White_water	0.484977	Alphaproteobacteria
ASV3413	Sardine_Clear_water	0.483467	Flavobacteriia
ASV3875	Peacock_bass_Black_water	0.482292	Gammaproteobacteria
ASV3792	Peacock_bass_Clear_water	0.479627	Betaproteobacteria
ASV3648	Black_piranha_Black_water	0.478304	Betaproteobacteria
ASV8	Peacock_bass_Clear_water	0.477004	Betaproteobacteria
ASV3404	Black_piranha_Black_water	0.474627	Flavobacteriia
ASV3549	Black_piranha_Clear_water	0.474565	Betaproteobacteria
ASV3829	Black_piranha_Black_water	0.47403	Betaproteobacteria
ASV3659	Black_piranha_Black_water	0.473633	Betaproteobacteria
ASV3886	Sardine_Black_water	0.473565	Alphaproteobacteria
ASV3681	Sardine_White_water	0.473258	Bacilli
ASV3415	Flag_cichlid_Black_water	0.470989	Betaproteobacteria
ASV3402	Peacock_bass_White_water	0.469468	Betaproteobacteria
ASV3542	Flag_cichlid_Black_water	0.468833	Betaproteobacteria
ASV3705	Sardine_White_water	0.467584	Bacilli
ASV3934	Peacock_bass_Black_water	0.466772	Alphaproteobacteria
ASV3471	Flag_cichlid_Clear_water	0.465291	Fusobacteriia
ASV3518	Sardine_Clear_water	0.463953	Alphaproteobacteria
ASV3426	Peacock_bass_Black_water	0.463504	Betaproteobacteria
ASV5	Black_piranha_White_water	0.462749	Gammaproteobacteria
ASV3510	Black_piranha_White_water	0.458725	Alphaproteobacteria
ASV3565	Sardine_Clear_water	0.457553	Cytophagia
ASV3591	Sardine_Clear_water	0.456304	Flavobacteriia
ASV3432	Sardine_Clear_water	0.454899	Betaproteobacteria
ASV3914	Black_piranha_Clear_water	0.451678	Betaproteobacteria
ASV3524	Peacock_bass_White_water	0.451033	Gammaproteobacteria
ASV3416	Black_piranha_White_water	0.450916	Betaproteobacteria
ASV3422	Peacock_bass_Black_water	0.449735	Clostridia
ASV3431	Sardine_White_water	0.446957	Betaproteobacteria
ASV3668	Peacock_bass_Clear_water	0.445751	Clostridia
ASV5	Black_piranha_Clear_water	0.443801	Gammaproteobacteria
ASV3415	Black_piranha_Black_water	0.443714	Betaproteobacteria
ASV4001	Peacock_bass_Black_water	0.443433	Alphaproteobacteria
ASV3431	Black_piranha_White_water	0.442711	Betaproteobacteria
ASV3520	Peacock_bass_Clear_water	0.440618	Betaproteobacteria
ASV3697	Black_piranha_White_water	0.43924	Betaproteobacteria
ASV3879	Black_piranha_Black_water	0.439042	Betaproteobacteria
ASV3446	Sardine_Black_water	0.439002	Betaproteobacteria
ASV3435	Sardine_Black_water	0.438796	Betaproteobacteria
ASV3418	Flag_cichlid_Black_water	0.43788	Betaproteobacteria
ASV3427	Peacock_bass_Black_water	0.437715	Betaproteobacteria
ASV3458	Flag_cichlid_Black_water	0.436664	Betaproteobacteria
ASV3404	Flag_cichlid_Black_water	0.43495	Flavobacteriia
ASV3574	Flag_cichlid_Clear_water	0.434847	Gammaproteobacteria
ASV3635	Flag_cichlid_Black_water	0.431191	Alphaproteobacteria
ASV3940	Black_piranha_Black_water	0.4294	Alphaproteobacteria
ASV4032	Peacock_bass_Black_water	0.429197	Alphaproteobacteria
ASV3611	Sardine_White_water	0.425487	Betaproteobacteria
ASV44	Peacock_bass_Clear_water	0.42522	Flavobacteriia
ASV3482	Flag_cichlid_Black_water	0.422182	Betaproteobacteria
ASV3695	Sardine_Black_water	0.421463	Flavobacteriia
ASV11	Black_piranha_White_water	0.421412	Gammaproteobacteria
ASV3420	Peacock_bass_Clear_water	0.419745	Clostridia
ASV3486	Black_piranha_White_water	0.419519	Betaproteobacteria
ASV3493	Flag_cichlid_Clear_water	0.418914	Betaproteobacteria
ASV3968	Sardine_Black_water	0.418574	Gammaproteobacteria
ASV3630	Flag_cichlid_Black_water	0.418478	Alphaproteobacteria
ASV3541	Sardine_Clear_water	0.417277	Betaproteobacteria
ASV29	Sardine_White_water	0.417053	Bacilli
ASV3410	Peacock_bass_Clear_water	0.415411	Betaproteobacteria
ASV3482	Sardine_Black_water	0.413828	Betaproteobacteria
ASV3494	Sardine_Black_water	0.413621	Gammaproteobacteria
ASV3600	Flag_cichlid_Clear_water	0.412013	Betaproteobacteria
ASV3637	Sardine_Clear_water	0.411813	Flavobacteriia
ASV3430	Sardine_Black_water	0.410423	Betaproteobacteria
ASV3605	Sardine_Black_water	0.410217	Betaproteobacteria
ASV3709	Black_piranha_White_water	0.408238	Betaproteobacteria
ASV3482	Black_piranha_Black_water	0.407433	Betaproteobacteria
ASV3465	Black_piranha_Clear_water	0.407287	Alphaproteobacteria
ASV3	Peacock_bass_Clear_water	0.407084	Flavobacteriia
ASV3455	Black_piranha_Black_water	0.406439	Betaproteobacteria
ASV3455	Flag_cichlid_Black_water	0.406208	Betaproteobacteria
ASV3465	Peacock_bass_Clear_water	0.405601	Alphaproteobacteria
ASV3430	Peacock_bass_White_water	0.404798	Betaproteobacteria
ASV3435	Black_piranha_Clear_water	0.40452	Betaproteobacteria
ASV3429	Black_piranha_Clear_water	0.404413	Clostridia
ASV3411	Sardine_White_water	0.403557	Betaproteobacteria
ASV3404	Peacock_bass_Black_water	0.403174	Flavobacteriia
ASV3826	Sardine_Black_water	0.401756	Betaproteobacteria
ASV3474	Black_piranha_Clear_water	0.401113	Betaproteobacteria
ASV3550	Flag_cichlid_Black_water	0.399354	Clostridia
ASV3415	Sardine_Black_water	0.398868	Betaproteobacteria
ASV3419	Flag_cichlid_Clear_water	0.397603	Flavobacteriia
ASV3733	Black_piranha_White_water	0.397115	Betaproteobacteria
ASV1	Black_piranha_Black_water	0.396798	Flavobacteriia
ASV3479	Black_piranha_White_water	0.396168	Flavobacteriia
ASV3680	Sardine_Clear_water	0.39589	Alphaproteobacteria
ASV3437	Peacock_bass_Clear_water	0.394195	Betaproteobacteria
ASV3410	Black_piranha_White_water	0.394038	Betaproteobacteria
ASV3429	Black_piranha_Black_water	0.392225	Clostridia
ASV3501	Peacock_bass_White_water	0.39124	Betaproteobacteria
ASV3425	Sardine_White_water	0.388375	Flavobacteriia
ASV3495	Flag_cichlid_Clear_water	0.388368	Betaproteobacteria
ASV3456	Peacock_bass_Black_water	0.388354	Betaproteobacteria
ASV5	Flag_cichlid_White_water	0.387343	Gammaproteobacteria
ASV3431	Flag_cichlid_White_water	0.3845	Betaproteobacteria
ASV3552	Peacock_bass_Clear_water	0.382447	Betaproteobacteria
ASV3418	Flag_cichlid_Clear_water	0.381975	Betaproteobacteria
ASV3417	Sardine_Clear_water	0.38184	Flavobacteriia
ASV3449	Sardine_White_water	0.381321	Betaproteobacteria
ASV3432	Black_piranha_Clear_water	0.381313	Betaproteobacteria
ASV3579	Flag_cichlid_Black_water	0.381169	Betaproteobacteria
ASV3452	Flag_cichlid_White_water	0.380844	Betaproteobacteria
ASV3544	Flag_cichlid_Black_water	0.380395	Clostridia
ASV3923	Peacock_bass_White_water	0.379827	Gammaproteobacteria
ASV3539	Peacock_bass_Black_water	0.377152	Bacilli
ASV3472	Peacock_bass_Black_water	0.376685	Gammaproteobacteria
ASV3425	Black_piranha_White_water	0.37479	Flavobacteriia
ASV3435	Peacock_bass_Black_water	0.374234	Betaproteobacteria
ASV3538	Black_piranha_Clear_water	0.373861	Betaproteobacteria
ASV3477	Black_piranha_White_water	0.373765	Betaproteobacteria
ASV3716	Peacock_bass_White_water	0.373194	Alphaproteobacteria
ASV3459	Peacock_bass_Black_water	0.373067	Betaproteobacteria
ASV3664	Flag_cichlid_White_water	0.37201	Betaproteobacteria
ASV3903	Peacock_bass_Clear_water	0.371725	Betaproteobacteria
ASV4062	Peacock_bass_Black_water	0.370033	Gammaproteobacteria
ASV3402	Peacock_bass_Black_water	0.3698	Betaproteobacteria
ASV3591	Flag_cichlid_Black_water	0.368898	Flavobacteriia
ASV3747	Flag_cichlid_Clear_water	0.368478	Betaproteobacteria
ASV3437	Sardine_Clear_water	0.366542	Betaproteobacteria
ASV3989	Peacock_bass_Clear_water	0.366136	Flavobacteriia
ASV3419	Sardine_Clear_water	0.365917	Flavobacteriia
ASV3774	Black_piranha_Black_water	0.365388	Betaproteobacteria
ASV3448	Sardine_Clear_water	0.365293	Betaproteobacteria
ASV6	Black_piranha_White_water	0.365087	Gammaproteobacteria
ASV3412	Sardine_Clear_water	0.363888	Betaproteobacteria
ASV3842	Peacock_bass_White_water	0.363733	Alphaproteobacteria
ASV3447	Peacock_bass_Black_water	0.363032	Betaproteobacteria
ASV3467	Peacock_bass_Black_water	0.362332	Betaproteobacteria
ASV3737	Black_piranha_Black_water	0.362008	Betaproteobacteria
ASV3404	Sardine_Black_water	0.361519	Flavobacteriia
ASV3824	Sardine_Clear_water	0.360453	Gammaproteobacteria
ASV3483	Black_piranha_Clear_water	0.360342	Betaproteobacteria
ASV3413	Peacock_bass_Clear_water	0.35895	Flavobacteriia
ASV6	Peacock_bass_Clear_water	0.35895	Gammaproteobacteria
ASV3417	Flag_cichlid_Clear_water	0.356909	Flavobacteriia
ASV3403	Flag_cichlid_Black_water	0.356516	Betaproteobacteria
ASV3432	Flag_cichlid_Black_water	0.355853	Betaproteobacteria
ASV3457	Sardine_White_water	0.35479	Flavobacteriia
ASV3918	Peacock_bass_Clear_water	0.353361	Clostridia
ASV3889	Peacock_bass_Black_water	0.352996	Betaproteobacteria
ASV3408	Sardine_Clear_water	0.35218	Betaproteobacteria
ASV4	Sardine_Clear_water	0.352024	Gammaproteobacteria
ASV4202	Sardine_Clear_water	0.351868	Clostridia
ASV3899	Peacock_bass_White_water	0.350662	Gammaproteobacteria
ASV3469	Peacock_bass_Black_water	0.350662	Betaproteobacteria
ASV4098	Black_piranha_Clear_water	0.350335	Betaproteobacteria
ASV8	Flag_cichlid_White_water	0.350177	Betaproteobacteria
ASV3595	Sardine_Clear_water	0.349838	Alphaproteobacteria
ASV3524	Peacock_bass_Black_water	0.349262	Gammaproteobacteria
ASV3557	Black_piranha_Clear_water	0.347355	Gammaproteobacteria
ASV3678	Sardine_White_water	0.347045	Betaproteobacteria
ASV4211	Sardine_Clear_water	0.345779	Alphaproteobacteria
ASV3485	Flag_cichlid_Black_water	0.343582	Betaproteobacteria
ASV3593	Sardine_White_water	0.343365	Clostridia
ASV3812	Black_piranha_Black_water	0.342029	Betaproteobacteria
ASV13	Black_piranha_White_water	0.341658	Gammaproteobacteria
ASV3795	Black_piranha_Black_water	0.34024	Betaproteobacteria
ASV3461	Peacock_bass_White_water	0.340128	Alphaproteobacteria
ASV3580	Flag_cichlid_White_water	0.339312	Betaproteobacteria
ASV1	Black_piranha_Clear_water	0.339264	Flavobacteriia
ASV4110	Sardine_Black_water	0.338924	Alphaproteobacteria
ASV3473	Flag_cichlid_White_water	0.3385	Betaproteobacteria
ASV3962	Peacock_bass_Black_water	0.338059	Betaproteobacteria
ASV3628	Flag_cichlid_Black_water	0.337779	Betaproteobacteria
ASV3653	Sardine_White_water	0.337614	Betaproteobacteria
ASV3433	Sardine_Black_water	0.337273	Clostridia
ASV3514	Black_piranha_Black_water	0.336364	Betaproteobacteria
ASV3833	Black_piranha_Black_water	0.336065	Betaproteobacteria
ASV3429	Peacock_bass_Black_water	0.335726	Clostridia
ASV3755	Sardine_Clear_water	0.335632	Flavobacteriia
ASV3625	Peacock_bass_Clear_water	0.335454	Betaproteobacteria
ASV3449	Black_piranha_White_water	0.334321	Betaproteobacteria
ASV3502	Peacock_bass_White_water	0.33369	Flavobacteriia
ASV3487	Black_piranha_Clear_water	0.333409	Betaproteobacteria
ASV3415	Black_piranha_White_water	0.333138	Betaproteobacteria
ASV3494	Peacock_bass_Clear_water	0.332944	Gammaproteobacteria
ASV3806	Peacock_bass_Black_water	0.332575	Alphaproteobacteria
ASV3597	Sardine_Clear_water	0.331573	Betaproteobacteria
ASV3416	Sardine_White_water	0.33148	Betaproteobacteria
ASV3458	Peacock_bass_Black_water	0.330824	Betaproteobacteria
ASV3415	Peacock_bass_Clear_water	0.330321	Betaproteobacteria
ASV3632	Peacock_bass_White_water	0.329886	Gammaproteobacteria
ASV3438	Peacock_bass_Black_water	0.329774	Clostridia
ASV3690	Sardine_Black_water	0.329432	Betaproteobacteria
ASV3486	Peacock_bass_Clear_water	0.328268	Betaproteobacteria
ASV3585	Sardine_Black_water	0.328194	Alphaproteobacteria
ASV3518	Peacock_bass_White_water	0.32774	Alphaproteobacteria
ASV3472	Sardine_Black_water	0.327575	Gammaproteobacteria
ASV3749	Peacock_bass_White_water	0.326569	Alphaproteobacteria
ASV3500	Sardine_White_water	0.326036	Clostridia
ASV3455	Sardine_Black_water	0.325924	Betaproteobacteria
ASV3474	Sardine_Black_water	0.323861	Betaproteobacteria
ASV4162	Sardine_Black_water	0.320765	Betaproteobacteria
ASV1	Flag_cichlid_Black_water	0.320036	Flavobacteriia
ASV3541	Flag_cichlid_Clear_water	0.319666	Betaproteobacteria
ASV3417	Peacock_bass_Clear_water	0.319371	Flavobacteriia
ASV3411	Sardine_Black_water	0.318599	Betaproteobacteria
ASV4127	Peacock_bass_Black_water	0.318222	Gammaproteobacteria
ASV3658	Flag_cichlid_White_water	0.317378	Gammaproteobacteria
ASV4196	Black_piranha_Clear_water	0.317335	Betaproteobacteria
ASV3538	Flag_cichlid_Clear_water	0.317331	Betaproteobacteria
ASV3502	Black_piranha_White_water	0.317282	Flavobacteriia
ASV3725	Flag_cichlid_White_water	0.316261	Betaproteobacteria
ASV3411	Flag_cichlid_White_water	0.316058	Betaproteobacteria
ASV3449	Flag_cichlid_White_water	0.314992	Betaproteobacteria
ASV3601	Flag_cichlid_White_water	0.314789	Alphaproteobacteria
ASV3450	Sardine_Black_water	0.312924	Betaproteobacteria
ASV3470	Flag_cichlid_Black_water	0.31285	Gammaproteobacteria
ASV3491	Peacock_bass_White_water	0.311158	Betaproteobacteria
ASV3637	Flag_cichlid_Black_water	0.310142	Flavobacteriia
ASV3430	Black_piranha_White_water	0.30963	Betaproteobacteria
ASV3412	Sardine_White_water	0.309243	Betaproteobacteria
ASV3455	Black_piranha_Clear_water	0.308712	Betaproteobacteria
ASV3	Black_piranha_Black_water	0.307836	Flavobacteriia
ASV3596	Peacock_bass_White_water	0.307061	Betaproteobacteria
ASV3509	Black_piranha_White_water	0.306948	Betaproteobacteria
ASV3586	Peacock_bass_Clear_water	0.306482	Betaproteobacteria
ASV3983	Sardine_Black_water	0.306115	Gammaproteobacteria
ASV4639	Sardine_Clear_water	0.305035	Betaproteobacteria
ASV3581	Sardine_White_water	0.303876	Alphaproteobacteria
ASV3450	Peacock_bass_White_water	0.302672	Betaproteobacteria
ASV3452	Flag_cichlid_Clear_water	0.302211	Betaproteobacteria
ASV3410	Flag_cichlid_White_water	0.300471	Betaproteobacteria
ASV3607	Peacock_bass_Black_water	0.300368	Bacilli
ASV3448	Black_piranha_Clear_water	0.299344	Betaproteobacteria
ASV3454	Peacock_bass_Clear_water	0.298384	Betaproteobacteria
ASV3540	Flag_cichlid_Clear_water	0.298354	Betaproteobacteria
ASV3593	Sardine_Clear_water	0.296605	Clostridia
ASV3425	Sardine_Clear_water	0.295825	Flavobacteriia
ASV3902	Peacock_bass_Black_water	0.295466	Alphaproteobacteria
ASV3457	Flag_cichlid_White_water	0.29514	Flavobacteriia
ASV3768	Flag_cichlid_White_water	0.293769	Alphaproteobacteria
ASV3621	Flag_cichlid_Black_water	0.292786	Clostridia
ASV3843	Peacock_bass_Black_water	0.292432	Betaproteobacteria
ASV6	Black_piranha_Clear_water	0.291573	Gammaproteobacteria
ASV3558	Peacock_bass_White_water	0.291259	Betaproteobacteria
ASV3811	Sardine_Black_water	0.289814	Betaproteobacteria
ASV6	Flag_cichlid_White_water	0.289149	Gammaproteobacteria
ASV3431	Flag_cichlid_Clear_water	0.287496	Betaproteobacteria
ASV3527	Black_piranha_White_water	0.287305	Flavobacteriia
ASV3476	Peacock_bass_Black_water	0.286715	Betaproteobacteria
ASV3549	Peacock_bass_Clear_water	0.286179	Betaproteobacteria
ASV3761	Black_piranha_Clear_water	0.285825	Betaproteobacteria
ASV3908	Peacock_bass_White_water	0.285797	Betaproteobacteria
ASV3432	Black_piranha_Black_water	0.285174	Betaproteobacteria
ASV3991	Sardine_White_water	0.284629	Betaproteobacteria
ASV3703	Sardine_Clear_water	0.284585	Cytophagia
ASV3433	Peacock_bass_Black_water	0.283914	Clostridia
ASV3516	Black_piranha_Clear_water	0.283909	Alphaproteobacteria
ASV3512	Black_piranha_Clear_water	0.283696	Betaproteobacteria
ASV3472	Flag_cichlid_Clear_water	0.283335	Gammaproteobacteria
ASV3413	Peacock_bass_White_water	0.282871	Flavobacteriia
ASV3479	Sardine_White_water	0.282252	Flavobacteriia
ASV4052	Peacock_bass_Black_water	0.281463	Betaproteobacteria
ASV3570	Flag_cichlid_White_water	0.280518	Betaproteobacteria
ASV3701	Black_piranha_Clear_water	0.280502	Betaproteobacteria
ASV3418	Sardine_Clear_water	0.279746	Betaproteobacteria
ASV4066	Peacock_bass_Black_water	0.279246	Betaproteobacteria
ASV9	Black_piranha_Clear_water	0.277948	Clostridia
ASV4296	Peacock_bass_Black_water	0.275162	Alphaproteobacteria
ASV3888	Peacock_bass_White_water	0.27458	Alphaproteobacteria
ASV4436	Sardine_Clear_water	0.273345	Alphaproteobacteria
ASV3446	Peacock_bass_Black_water	0.273178	Betaproteobacteria
ASV1	Peacock_bass_Black_water	0.272945	Flavobacteriia
ASV3661	Black_piranha_White_water	0.27279	Alphaproteobacteria
ASV3430	Flag_cichlid_White_water	0.272699	Betaproteobacteria
ASV1	Sardine_Black_water	0.271036	Flavobacteriia
ASV3430	Flag_cichlid_Black_water	0.270345	Betaproteobacteria
ASV4167	Peacock_bass_Clear_water	0.270211	Betaproteobacteria
ASV3430	Sardine_White_water	0.269984	Betaproteobacteria
ASV3482	Peacock_bass_Black_water	0.269561	Betaproteobacteria
ASV3462	Flag_cichlid_Clear_water	0.269331	Betaproteobacteria
ASV4467	Sardine_Clear_water	0.26913	Clostridia
ASV3526	Black_piranha_Clear_water	0.269112	Alphaproteobacteria
ASV4124	Peacock_bass_White_water	0.268922	Betaproteobacteria
ASV3501	Black_piranha_Clear_water	0.268899	Betaproteobacteria
ASV3516	Peacock_bass_Clear_water	0.268386	Alphaproteobacteria
ASV3561	Black_piranha_White_water	0.268372	Flavobacteriia
ASV3514	Black_piranha_White_water	0.268293	Betaproteobacteria
ASV3515	Flag_cichlid_White_water	0.268282	Betaproteobacteria
ASV3919	Peacock_bass_Clear_water	0.268272	Clostridia
ASV3571	Black_piranha_Black_water	0.267481	Betaproteobacteria
ASV3613	Black_piranha_White_water	0.267031	Betaproteobacteria
ASV4320	Sardine_Black_water	0.266393	Betaproteobacteria
ASV3425	Flag_cichlid_Clear_water	0.266388	Flavobacteriia
ASV3575	Black_piranha_Clear_water	0.266238	Betaproteobacteria
ASV17	Sardine_Black_water	0.265671	Clostridia
ASV3454	Sardine_Clear_water	0.26554	Betaproteobacteria
ASV3438	Peacock_bass_Clear_water	0.26542	Clostridia
ASV3948	Flag_cichlid_Clear_water	0.265373	Betaproteobacteria
ASV4090	Peacock_bass_Clear_water	0.265192	Betaproteobacteria
ASV3937	Black_piranha_Black_water	0.265095	Betaproteobacteria
ASV3906	Black_piranha_Black_water	0.264896	Betaproteobacteria
ASV3483	Peacock_bass_Clear_water	0.26485	Betaproteobacteria
ASV3575	Flag_cichlid_Clear_water	0.263952	Betaproteobacteria
ASV3587	Black_piranha_Black_water	0.263405	Betaproteobacteria
ASV3426	Black_piranha_Black_water	0.26261	Betaproteobacteria
ASV3485	Black_piranha_Black_water	0.262411	Betaproteobacteria
ASV3448	Flag_cichlid_Black_water	0.262109	Betaproteobacteria
ASV4153	Sardine_Black_water	0.26206	Betaproteobacteria
ASV4366	Peacock_bass_Black_water	0.261392	Alphaproteobacteria
ASV4069	Sardine_White_water	0.260936	Betaproteobacteria
ASV3570	Flag_cichlid_Black_water	0.260506	Betaproteobacteria
ASV3652	Peacock_bass_Black_water	0.260225	Bacilli
ASV3766	Sardine_White_water	0.260092	Betaproteobacteria
ASV3667	Flag_cichlid_White_water	0.259853	Alphaproteobacteria
ASV3527	Flag_cichlid_White_water	0.259752	Flavobacteriia
ASV3529	Peacock_bass_Black_water	0.259642	Gammaproteobacteria
ASV4305	Black_piranha_Clear_water	0.259105	Betaproteobacteria
ASV3419	Peacock_bass_Clear_water	0.258919	Flavobacteriia
ASV3521	Flag_cichlid_Black_water	0.258626	Betaproteobacteria
ASV3455	Peacock_bass_Black_water	0.258241	Betaproteobacteria
ASV3479	Flag_cichlid_White_water	0.258127	Flavobacteriia
ASV3432	Sardine_Black_water	0.256798	Betaproteobacteria
ASV3652	Peacock_bass_Clear_water	0.256523	Bacilli
ASV3961	Black_piranha_Black_water	0.256249	Betaproteobacteria
ASV3556	Peacock_bass_White_water	0.256047	Betaproteobacteria
ASV3546	Flag_cichlid_Clear_water	0.256037	Betaproteobacteria
ASV3514	Sardine_White_water	0.256028	Betaproteobacteria
ASV3978	Black_piranha_Black_water	0.255851	Betaproteobacteria
ASV4185	Peacock_bass_Black_water	0.255324	Gammaproteobacteria
ASV3587	Flag_cichlid_Black_water	0.254868	Betaproteobacteria
ASV4471	Peacock_bass_Clear_water	0.254813	Betaproteobacteria
ASV3537	Flag_cichlid_Black_water	0.254702	Gammaproteobacteria
ASV8	Sardine_White_water	0.254572	Betaproteobacteria
ASV3496	Peacock_bass_Black_water	0.254274	Betaproteobacteria
ASV3801	Sardine_White_water	0.253498	Betaproteobacteria
ASV20	Sardine_White_water	0.253421	Gammaproteobacteria
ASV3584	Peacock_bass_White_water	0.25273	Alphaproteobacteria
ASV3417	Peacock_bass_White_water	0.252633	Flavobacteriia
ASV3857	Sardine_Black_water	0.252362	Flavobacteriia
ASV3713	Flag_cichlid_White_water	0.252136	Gammaproteobacteria
ASV3457	Peacock_bass_Clear_water	0.251505	Flavobacteriia
ASV3723	Sardine_White_water	0.251504	Clostridia
ASV3517	Peacock_bass_White_water	0.251267	Betaproteobacteria
ASV3594	Black_piranha_White_water	0.251096	Flavobacteriia
ASV3559	Sardine_White_water	0.250738	Gammaproteobacteria
ASV3483	Black_piranha_White_water	0.250386	Betaproteobacteria
ASV3841	Peacock_bass_Clear_water	0.24968	Betaproteobacteria
ASV3995	Black_piranha_Black_water	0.249589	Betaproteobacteria
ASV3693	Sardine_White_water	0.249357	Alphaproteobacteria
ASV4283	Peacock_bass_Clear_water	0.249338	Flavobacteriia
ASV3632	Peacock_bass_Black_water	0.249139	Gammaproteobacteria
ASV3446	Flag_cichlid_Black_water	0.249064	Betaproteobacteria
ASV4430	Black_piranha_Clear_water	0.248247	Betaproteobacteria
ASV3822	Flag_cichlid_Black_water	0.247682	Deltaproteobacteria
ASV3	Black_piranha_Clear_water	0.247183	Flavobacteriia
ASV3602	Black_piranha_Clear_water	0.247183	Betaproteobacteria
ASV3415	Flag_cichlid_White_water	0.246754	Betaproteobacteria
ASV3461	Sardine_Clear_water	0.245246	Alphaproteobacteria
ASV3849	Sardine_Clear_water	0.245246	Clostridia
ASV3499	Peacock_bass_White_water	0.244439	Alphaproteobacteria
ASV3609	Peacock_bass_White_water	0.244244	Betaproteobacteria
ASV4131	Black_piranha_White_water	0.244154	Betaproteobacteria
ASV28	Black_piranha_Black_water	0.244122	Alphaproteobacteria
ASV3933	Peacock_bass_Black_water	0.244005	Alphaproteobacteria
ASV4116	Peacock_bass_Black_water	0.244005	Alphaproteobacteria
ASV4179	Peacock_bass_White_water	0.243757	Gammaproteobacteria
ASV3609	Black_piranha_Clear_water	0.243457	Betaproteobacteria
ASV3646	Black_piranha_Black_water	0.243426	Betaproteobacteria
ASV3470	Flag_cichlid_White_water	0.243352	Gammaproteobacteria
ASV3411	Peacock_bass_White_water	0.243171	Betaproteobacteria
ASV3732	Flag_cichlid_Black_water	0.24315	Betaproteobacteria
ASV3597	Flag_cichlid_Clear_water	0.243149	Betaproteobacteria
ASV3567	Peacock_bass_White_water	0.242489	Flavobacteriia
ASV3430	Black_piranha_Clear_water	0.242286	Betaproteobacteria
ASV3436	Black_piranha_Clear_water	0.241967	Betaproteobacteria
ASV3465	Flag_cichlid_Clear_water	0.241931	Alphaproteobacteria
ASV3534	Sardine_White_water	0.241843	Clostridia
ASV4030	Peacock_bass_White_water	0.241611	Betaproteobacteria
ASV3416	Sardine_Black_water	0.241219	Betaproteobacteria
ASV3529	Sardine_Black_water	0.241116	Gammaproteobacteria
ASV5	Flag_cichlid_Clear_water	0.240713	Gammaproteobacteria
ASV3539	Peacock_bass_Clear_water	0.240669	Bacilli
ASV11	Sardine_White_water	0.240616	Gammaproteobacteria
ASV3577	Black_piranha_White_water	0.239578	Betaproteobacteria
ASV3647	Peacock_bass_White_water	0.239562	Betaproteobacteria
ASV70	Peacock_bass_Clear_water	0.23873	Flavobacteriia
ASV3734	Flag_cichlid_Black_water	0.238728	Clostridia
ASV3672	Black_piranha_Clear_water	0.238134	Alphaproteobacteria
ASV3615	Flag_cichlid_White_water	0.238123	Betaproteobacteria
ASV3672	Sardine_Clear_water	0.23744	Alphaproteobacteria
ASV3419	Peacock_bass_White_water	0.237319	Flavobacteriia
ASV3718	Black_piranha_Black_water	0.23627	Betaproteobacteria
ASV4329	Peacock_bass_White_water	0.236051	Alphaproteobacteria
ASV3567	Black_piranha_White_water	0.236029	Flavobacteriia
ASV3435	Peacock_bass_Clear_water	0.235992	Betaproteobacteria
ASV3486	Flag_cichlid_White_water	0.235432	Betaproteobacteria
ASV3502	Sardine_White_water	0.235402	Flavobacteriia
ASV3568	Sardine_White_water	0.235172	Gammaproteobacteria
ASV3406	Black_piranha_White_water	0.234372	Betaproteobacteria
ASV3428	Flag_cichlid_Clear_water	0.233914	Betaproteobacteria
ASV3425	Peacock_bass_Clear_water	0.233597	Flavobacteriia
ASV3674	Flag_cichlid_White_water	0.233553	Betaproteobacteria
ASV3	Flag_cichlid_Black_water	0.232979	Flavobacteriia
ASV3680	Sardine_Black_water	0.232656	Alphaproteobacteria
ASV3487	Flag_cichlid_Clear_water	0.23158	Betaproteobacteria
ASV4170	Black_piranha_Clear_water	0.231534	Alphaproteobacteria
ASV3501	Black_piranha_White_water	0.231532	Betaproteobacteria
ASV4203	Peacock_bass_Black_water	0.231402	Betaproteobacteria
ASV3864	Black_piranha_Clear_water	0.231321	Betaproteobacteria
ASV3501	Flag_cichlid_White_water	0.230964	Betaproteobacteria
ASV3416	Flag_cichlid_White_water	0.230608	Betaproteobacteria
ASV4624	Peacock_bass_Black_water	0.230352	Gammaproteobacteria
ASV3511	Sardine_White_water	0.230111	Cytophagia
ASV3485	Peacock_bass_Black_water	0.230002	Betaproteobacteria
ASV3410	Sardine_White_water	0.229805	Betaproteobacteria
ASV3999	Sardine_Black_water	0.22956	Flavobacteriia
ASV4237	Peacock_bass_White_water	0.229418	Betaproteobacteria
ASV4525	Peacock_bass_Black_water	0.229068	Alphaproteobacteria
ASV3846	Black_piranha_Black_water	0.228815	Betaproteobacteria
ASV43	Flag_cichlid_Black_water	0.228613	Clostridia
ASV3769	Sardine_Clear_water	0.228542	Cytophagia
ASV3493	Peacock_bass_Clear_water	0.228236	Betaproteobacteria
ASV3548	Sardine_Black_water	0.228219	Betaproteobacteria
ASV3716	Sardine_Black_water	0.228219	Alphaproteobacteria
ASV3473	Flag_cichlid_Clear_water	0.22813	Betaproteobacteria
ASV3592	Black_piranha_Clear_water	0.227915	Betaproteobacteria
ASV3422	Flag_cichlid_Black_water	0.227784	Clostridia
ASV3771	Sardine_Black_water	0.227394	Betaproteobacteria
ASV4065	Black_piranha_White_water	0.227351	Betaproteobacteria
ASV3757	Sardine_Clear_water	0.227293	Cytophagia
ASV4125	Sardine_Black_water	0.227291	Alphaproteobacteria
ASV3472	Flag_cichlid_Black_water	0.226678	Gammaproteobacteria
ASV4278	Peacock_bass_White_water	0.226102	Gammaproteobacteria
ASV3815	Peacock_bass_White_water	0.225906	Betaproteobacteria
ASV5070	Sardine_Clear_water	0.225732	Betaproteobacteria
ASV3416	Peacock_bass_White_water	0.225614	Betaproteobacteria
ASV4533	Peacock_bass_Black_water	0.224867	Gammaproteobacteria
ASV3541	Peacock_bass_Clear_water	0.224814	Betaproteobacteria
ASV3548	Flag_cichlid_Black_water	0.224578	Betaproteobacteria
ASV4191	Sardine_Clear_water	0.224483	Gammaproteobacteria
ASV3634	Black_piranha_Clear_water	0.224295	Betaproteobacteria
ASV3556	Black_piranha_White_water	0.224274	Betaproteobacteria
ASV3457	Black_piranha_Clear_water	0.224189	Flavobacteriia
ASV3457	Sardine_Clear_water	0.224171	Flavobacteriia
ASV14	Sardine_Clear_water	0.224015	Betaproteobacteria
ASV25	Sardine_White_water	0.223747	Gammaproteobacteria
ASV3495	Sardine_Clear_water	0.223547	Betaproteobacteria
ASV3485	Sardine_Black_water	0.223267	Betaproteobacteria
ASV3430	Black_piranha_Black_water	0.223149	Betaproteobacteria
ASV9	Peacock_bass_Black_water	0.22265	Clostridia
ASV3996	Sardine_Black_water	0.222545	Betaproteobacteria
ASV3855	Peacock_bass_White_water	0.2222	Betaproteobacteria
ASV3935	Flag_cichlid_White_water	0.222079	Betaproteobacteria
ASV3485	Black_piranha_Clear_water	0.221953	Betaproteobacteria
ASV4521	Black_piranha_Clear_water	0.221953	Betaproteobacteria
ASV3450	Flag_cichlid_White_water	0.221825	Betaproteobacteria
ASV4686	Peacock_bass_Black_water	0.221016	Betaproteobacteria
ASV3418	Sardine_White_water	0.22091	Betaproteobacteria
ASV4138	Flag_cichlid_Clear_water	0.220011	Chitinophagia
ASV3437	Black_piranha_White_water	0.219857	Betaproteobacteria
ASV3553	Peacock_bass_Clear_water	0.219225	Gammaproteobacteria
ASV17	Sardine_Clear_water	0.219176	Clostridia
ASV3465	Sardine_Black_water	0.21914	Alphaproteobacteria
ASV3615	Flag_cichlid_Black_water	0.218608	Betaproteobacteria
ASV3777	Flag_cichlid_White_water	0.218575	Gammaproteobacteria
ASV3573	Sardine_Black_water	0.218418	Betaproteobacteria
ASV3990	Peacock_bass_Black_water	0.218332	Betaproteobacteria
ASV3425	Peacock_bass_White_water	0.218298	Flavobacteriia
ASV3502	Flag_cichlid_White_water	0.218271	Flavobacteriia
ASV27	Black_piranha_White_water	0.2182	Betaproteobacteria
ASV3548	Black_piranha_Black_water	0.218179	Betaproteobacteria
ASV3448	Black_piranha_Black_water	0.21798	Betaproteobacteria
ASV3451	Peacock_bass_Black_water	0.217866	Betaproteobacteria
ASV9	Black_piranha_Black_water	0.217682	Clostridia
ASV3488	Sardine_White_water	0.217229	Gammaproteobacteria
ASV3843	Sardine_Black_water	0.21718	Betaproteobacteria
ASV3472	Peacock_bass_Clear_water	0.216944	Gammaproteobacteria
ASV3945	Flag_cichlid_White_water	0.216646	Betaproteobacteria
ASV3610	Sardine_White_water	0.216539	Gammaproteobacteria
ASV4239	Black_piranha_White_water	0.215518	Betaproteobacteria
ASV3584	Sardine_White_water	0.215006	Alphaproteobacteria
ASV3446	Peacock_bass_Clear_water	0.214891	Betaproteobacteria
ASV3965	Sardine_Clear_water	0.214805	Clostridia
ASV3771	Black_piranha_Black_water	0.214203	Betaproteobacteria
ASV3432	Peacock_bass_Clear_water	0.213522	Betaproteobacteria
ASV3910	Black_piranha_Clear_water	0.213118	Betaproteobacteria
ASV3755	Flag_cichlid_Black_water	0.21297	Flavobacteriia
ASV3602	Flag_cichlid_Clear_water	0.212197	Betaproteobacteria
ASV3806	Peacock_bass_White_water	0.212153	Alphaproteobacteria
ASV3505	Peacock_bass_Black_water	0.212031	Betaproteobacteria
ASV3673	Black_piranha_Black_water	0.212016	Betaproteobacteria
ASV4506	Peacock_bass_White_water	0.211373	Alphaproteobacteria
ASV3487	Peacock_bass_Clear_water	0.210557	Betaproteobacteria
ASV3	Sardine_Black_water	0.210473	Flavobacteriia
ASV3883	Sardine_White_water	0.210405	Betaproteobacteria
ASV3526	Black_piranha_Black_water	0.210227	Alphaproteobacteria
ASV3460	Black_piranha_White_water	0.210154	Gammaproteobacteria
ASV3494	Flag_cichlid_Clear_water	0.210066	Gammaproteobacteria
ASV4261	Peacock_bass_White_water	0.210007	Alphaproteobacteria
ASV3763	Peacock_bass_Black_water	0.209814	Bacilli
ASV3753	Black_piranha_White_water	0.209523	Betaproteobacteria
ASV4031	Peacock_bass_Black_water	0.209347	Alphaproteobacteria
ASV3424	Sardine_Black_water	0.209338	Betaproteobacteria
ASV3606	Sardine_White_water	0.209255	Gammaproteobacteria
ASV3483	Flag_cichlid_Clear_water	0.209051	Betaproteobacteria
ASV3944	Peacock_bass_White_water	0.209032	Alphaproteobacteria
ASV3613	Sardine_White_water	0.208871	Betaproteobacteria
ASV3399	Black_piranha_Black_water	0.208637	Betaproteobacteria
ASV3512	Black_piranha_White_water	0.208339	Betaproteobacteria
ASV3571	Black_piranha_White_water	0.208261	Betaproteobacteria
ASV4287	Peacock_bass_White_water	0.208154	Gammaproteobacteria
ASV3817	Black_piranha_Clear_water	0.208115	Betaproteobacteria
ASV3743	Sardine_Black_water	0.207172	Betaproteobacteria
ASV3450	Black_piranha_White_water	0.207156	Betaproteobacteria
ASV3541	Black_piranha_Clear_water	0.20705	Betaproteobacteria
ASV3595	Peacock_bass_White_water	0.206691	Alphaproteobacteria
ASV12	Black_piranha_Clear_water	0.205666	Alphaproteobacteria
ASV4676	Peacock_bass_Clear_water	0.20531	Flavobacteriia
ASV3448	Sardine_Black_water	0.204902	Betaproteobacteria
ASV3797	Flag_cichlid_White_water	0.204664	Gammaproteobacteria
ASV3571	Sardine_White_water	0.204501	Betaproteobacteria
ASV3649	Peacock_bass_Clear_water	0.204398	Betaproteobacteria
ASV3450	Flag_cichlid_Black_water	0.203684	Betaproteobacteria
ASV3957	Flag_cichlid_White_water	0.203597	Alphaproteobacteria
ASV4097	Black_piranha_Black_water	0.203468	Betaproteobacteria
ASV3717	Sardine_Black_water	0.203354	Betaproteobacteria
ASV3520	Peacock_bass_Black_water	0.203279	Betaproteobacteria
ASV3915	Flag_cichlid_Clear_water	0.203165	Gammaproteobacteria
ASV3526	Sardine_Black_water	0.203148	Alphaproteobacteria
ASV4310	Peacock_bass_Black_water	0.203046	Betaproteobacteria
ASV3710	Flag_cichlid_Black_water	0.203021	Clostridia
ASV3529	Flag_cichlid_Clear_water	0.202759	Gammaproteobacteria
ASV3605	Flag_cichlid_Black_water	0.202745	Betaproteobacteria
ASV4089	Peacock_bass_Clear_water	0.202687	Clostridia
ASV3483	Sardine_White_water	0.20266	Betaproteobacteria
ASV4291	Peacock_bass_Black_water	0.202462	Betaproteobacteria
ASV3583	Flag_cichlid_Black_water	0.201805	Gammaproteobacteria
ASV4293	Peacock_bass_Clear_water	0.20166	Betaproteobacteria
ASV3559	Flag_cichlid_White_water	0.201567	Gammaproteobacteria
ASV4446	Black_piranha_Black_water	0.20148	Betaproteobacteria
ASV3584	Black_piranha_White_water	0.201319	Alphaproteobacteria
ASV3449	Flag_cichlid_Clear_water	0.200425	Betaproteobacteria
ASV3521	Black_piranha_Black_water	0.200287	Betaproteobacteria
ASV3642	Black_piranha_White_water	0.200056	Flavobacteriia
ASV3495	Black_piranha_Clear_water	0.200024	Betaproteobacteria
ASV3429	Peacock_bass_White_water	0.199668	Clostridia
ASV3512	Peacock_bass_Clear_water	0.199493	Betaproteobacteria
ASV3491	Flag_cichlid_White_water	0.199333	Betaproteobacteria
ASV3493	Sardine_Clear_water	0.198882	Betaproteobacteria
ASV75	Sardine_Black_water	0.198712	Gammaproteobacteria
ASV3410	Peacock_bass_White_water	0.198692	Betaproteobacteria
ASV3	Peacock_bass_Black_water	0.198495	Flavobacteriia
ASV4588	Peacock_bass_Black_water	0.198495	Alphaproteobacteria
ASV3672	Flag_cichlid_Clear_water	0.197888	Alphaproteobacteria
ASV3721	Black_piranha_Black_water	0.197803	Betaproteobacteria
ASV3472	Black_piranha_Clear_water	0.197789	Gammaproteobacteria
ASV4266	Peacock_bass_White_water	0.197619	Alphaproteobacteria
ASV3814	Sardine_Black_water	0.197577	Alphaproteobacteria
ASV3510	Sardine_White_water	0.197293	Alphaproteobacteria
ASV3634	Flag_cichlid_Clear_water	0.196975	Betaproteobacteria
ASV3460	Sardine_White_water	0.196219	Gammaproteobacteria
ASV3723	Sardine_Clear_water	0.195916	Clostridia
ASV3640	Peacock_bass_Black_water	0.195577	Gammaproteobacteria
ASV3513	Sardine_White_water	0.195529	Gammaproteobacteria
ASV3558	Black_piranha_White_water	0.195481	Betaproteobacteria
ASV3662	Black_piranha_Black_water	0.195417	Betaproteobacteria
ASV3474	Peacock_bass_Black_water	0.194877	Betaproteobacteria
ASV4425	Peacock_bass_Clear_water	0.194702	Betaproteobacteria
ASV3583	Flag_cichlid_White_water	0.194458	Gammaproteobacteria
ASV3891	Sardine_Black_water	0.194172	Betaproteobacteria
ASV3932	Black_piranha_Black_water	0.193827	Betaproteobacteria
ASV3575	Sardine_Clear_water	0.19373	Betaproteobacteria
ASV3412	Black_piranha_Black_water	0.193727	Betaproteobacteria
ASV5344	Sardine_Clear_water	0.193418	Alphaproteobacteria
ASV3840	Flag_cichlid_White_water	0.19324	Alphaproteobacteria
ASV3446	Flag_cichlid_Clear_water	0.193119	Betaproteobacteria
ASV4071	Flag_cichlid_Black_water	0.192685	Betaproteobacteria
ASV3691	Black_piranha_White_water	0.192641	Flavobacteriia
ASV3600	Flag_cichlid_White_water	0.192529	Betaproteobacteria
ASV3907	Flag_cichlid_Black_water	0.192298	Alphaproteobacteria
ASV4687	Sardine_Black_water	0.192108	Alphaproteobacteria
ASV3546	Sardine_Clear_water	0.192013	Betaproteobacteria
ASV3660	Black_piranha_Black_water	0.191938	Betaproteobacteria
ASV4057	Sardine_Clear_water	0.191701	Betaproteobacteria
ASV4413	Peacock_bass_White_water	0.191572	Gammaproteobacteria
ASV3573	Black_piranha_Clear_water	0.191508	Betaproteobacteria
ASV4976	Sardine_Clear_water	0.191388	Alphaproteobacteria
ASV3480	Flag_cichlid_Clear_water	0.191292	Betaproteobacteria
ASV3894	Sardine_Clear_water	0.191076	Flavobacteriia
ASV3673	Flag_cichlid_Black_water	0.190805	Betaproteobacteria
ASV4157	Black_piranha_Black_water	0.190447	Betaproteobacteria
ASV4363	Peacock_bass_White_water	0.190206	Alphaproteobacteria
ASV3598	Flag_cichlid_Clear_water	0.190176	Betaproteobacteria
ASV3415	Sardine_White_water	0.190162	Betaproteobacteria
ASV3616	Black_piranha_White_water	0.189722	Flavobacteriia
ASV3862	Black_piranha_Black_water	0.189652	Betaproteobacteria
ASV3845	Flag_cichlid_Black_water	0.189589	Betaproteobacteria
ASV4860	Peacock_bass_Clear_water	0.18957	Betaproteobacteria
ASV3616	Flag_cichlid_White_water	0.189229	Flavobacteriia
ASV14	Black_piranha_Black_water	0.189155	Betaproteobacteria
ASV3902	Peacock_bass_White_water	0.189133	Alphaproteobacteria
ASV3549	Flag_cichlid_Clear_water	0.188958	Betaproteobacteria
ASV3660	Sardine_Black_water	0.18891	Betaproteobacteria
ASV3518	Flag_cichlid_White_water	0.188213	Alphaproteobacteria
ASV4181	Black_piranha_Black_water	0.188061	Betaproteobacteria
ASV4733	Sardine_Black_water	0.187982	Alphaproteobacteria
ASV4729	Peacock_bass_Clear_water	0.187859	Gammaproteobacteria
ASV35	Peacock_bass_Black_water	0.187759	Bacilli
ASV3894	Flag_cichlid_Black_water	0.18771	Flavobacteriia
ASV3491	Black_piranha_White_water	0.187434	Betaproteobacteria
ASV3558	Black_piranha_Clear_water	0.187356	Betaproteobacteria
ASV4396	Sardine_Clear_water	0.187174	Gammaproteobacteria
ASV3510	Peacock_bass_White_water	0.186987	Alphaproteobacteria
ASV4076	Peacock_bass_Black_water	0.186942	Betaproteobacteria
ASV3546	Black_piranha_Clear_water	0.186292	Betaproteobacteria
ASV3450	Black_piranha_Black_water	0.186272	Betaproteobacteria
ASV3672	Peacock_bass_Clear_water	0.186262	Alphaproteobacteria
ASV3726	Peacock_bass_Clear_water	0.186148	Betaproteobacteria
ASV3568	Flag_cichlid_White_water	0.186081	Gammaproteobacteria
ASV3413	Black_piranha_Clear_water	0.186079	Flavobacteriia
ASV3420	Flag_cichlid_Clear_water	0.185913	Clostridia
ASV4200	Black_piranha_Black_water	0.185875	Betaproteobacteria
ASV22	Sardine_Black_water	0.185299	Clostridia
ASV4854	Peacock_bass_Clear_water	0.185007	Alphaproteobacteria
ASV3763	Peacock_bass_Clear_water	0.184665	Bacilli
ASV17	Black_piranha_White_water	0.184358	Clostridia
ASV3454	Black_piranha_White_water	0.184121	Betaproteobacteria
ASV3853	Flag_cichlid_Black_water	0.183675	Betaproteobacteria
ASV4461	Sardine_Black_water	0.183648	Alphaproteobacteria
ASV4693	Peacock_bass_White_water	0.183573	Alphaproteobacteria
ASV3545	Flag_cichlid_Clear_water	0.183478	Alphaproteobacteria
ASV3439	Sardine_Black_water	0.183339	Betaproteobacteria
ASV39	Black_piranha_Black_water	0.183191	Alphaproteobacteria
ASV4769	Peacock_bass_Black_water	0.183091	Alphaproteobacteria
ASV4164	Black_piranha_Clear_water	0.182779	Betaproteobacteria
ASV3424	Sardine_White_water	0.182034	Betaproteobacteria
ASV4666	Peacock_bass_White_water	0.181915	Alphaproteobacteria
ASV4275	Peacock_bass_White_water	0.18172	Betaproteobacteria
ASV4943	Peacock_bass_Black_water	0.181341	Alphaproteobacteria
ASV4117	Sardine_Clear_water	0.181085	Clostridia
ASV3491	Sardine_Black_water	0.181069	Betaproteobacteria
ASV4659	Peacock_bass_Black_water	0.180757	Gammaproteobacteria
ASV4027	Peacock_bass_White_water	0.180647	Betaproteobacteria
ASV3740	Flag_cichlid_White_water	0.179887	Betaproteobacteria
ASV3608	Flag_cichlid_Black_water	0.17953	Gammaproteobacteria
ASV4492	Peacock_bass_Black_water	0.179474	Clostridia
ASV3564	Flag_cichlid_Black_water	0.179308	Bacilli
ASV13	Sardine_White_water	0.179044	Gammaproteobacteria
ASV3788	Flag_cichlid_Clear_water	0.179013	Bacilli
ASV3636	Flag_cichlid_Black_water	0.17859	Alphaproteobacteria
ASV3435	Flag_cichlid_Clear_water	0.178505	Betaproteobacteria
ASV3881	Flag_cichlid_Black_water	0.178148	Clostridia
ASV3413	Black_piranha_Black_water	0.178122	Flavobacteriia
ASV3415	Peacock_bass_White_water	0.178111	Betaproteobacteria
ASV4822	Black_piranha_Clear_water	0.178095	Alphaproteobacteria
ASV4262	Black_piranha_Black_water	0.177923	Betaproteobacteria
ASV3756	Flag_cichlid_Clear_water	0.177896	Bacilli
ASV3671	Sardine_Black_water	0.177767	Gammaproteobacteria
ASV3486	Sardine_White_water	0.17774	Betaproteobacteria
ASV4990	Peacock_bass_Black_water	0.177607	Alphaproteobacteria
ASV3526	Peacock_bass_Clear_water	0.177479	Alphaproteobacteria
ASV14	Sardine_Black_water	0.177458	Betaproteobacteria
ASV3413	Flag_cichlid_Black_water	0.177263	Flavobacteriia
ASV3783	Flag_cichlid_White_water	0.177247	Betaproteobacteria
ASV3581	Peacock_bass_White_water	0.177233	Alphaproteobacteria
ASV4193	Peacock_bass_Clear_water	0.177137	Betaproteobacteria
ASV4771	Sardine_Black_water	0.177045	Alphaproteobacteria
ASV3457	Peacock_bass_White_water	0.177038	Flavobacteriia
ASV3959	Sardine_Black_water	0.176839	Betaproteobacteria
ASV4244	Black_piranha_White_water	0.176785	Betaproteobacteria
ASV4046	Flag_cichlid_White_water	0.176739	Betaproteobacteria
ASV3597	Peacock_bass_Clear_water	0.176681	Betaproteobacteria
ASV3499	Sardine_Clear_water	0.176558	Alphaproteobacteria
ASV3455	Peacock_bass_Clear_water	0.176338	Betaproteobacteria
ASV3555	Sardine_Black_water	0.176323	Alphaproteobacteria
ASV3560	Sardine_White_water	0.175976	Betaproteobacteria
ASV3445	Flag_cichlid_Clear_water	0.175765	Betaproteobacteria
ASV3933	Peacock_bass_White_water	0.175575	Alphaproteobacteria
ASV3577	Black_piranha_Black_water	0.175537	Betaproteobacteria
ASV3471	Flag_cichlid_White_water	0.17547	Fusobacteriia
ASV20	Flag_cichlid_Clear_water	0.174953	Gammaproteobacteria
ASV89	Peacock_bass_Clear_water	0.174399	Flavobacteriia
ASV4035	Peacock_bass_White_water	0.174307	Betaproteobacteria
ASV4342	Sardine_White_water	0.174059	Bacilli
ASV3735	Black_piranha_Clear_water	0.173837	Betaproteobacteria
ASV3447	Black_piranha_Black_water	0.173649	Betaproteobacteria
ASV3479	Peacock_bass_Clear_water	0.173601	Flavobacteriia
ASV3521	Sardine_Black_water	0.173537	Betaproteobacteria
ASV3542	Flag_cichlid_White_water	0.173489	Betaproteobacteria
ASV4668	Peacock_bass_Black_water	0.173289	Clostridia
ASV5026	Peacock_bass_Black_water	0.173289	Gammaproteobacteria
ASV3905	Flag_cichlid_Clear_water	0.173228	Bacilli
ASV3503	Black_piranha_Clear_water	0.173092	Gammaproteobacteria
ASV3618	Sardine_Black_water	0.172712	Betaproteobacteria
ASV3466	Peacock_bass_Black_water	0.172706	Gammaproteobacteria
ASV3990	Sardine_Black_water	0.172609	Betaproteobacteria
ASV4248	Peacock_bass_Clear_water	0.172574	Clostridia
ASV4894	Black_piranha_Clear_water	0.17256	Betaproteobacteria
ASV4746	Sardine_Black_water	0.172506	Betaproteobacteria
ASV3430	Peacock_bass_Black_water	0.172472	Betaproteobacteria
ASV3567	Sardine_White_water	0.172296	Flavobacteriia
ASV4899	Black_piranha_Clear_water	0.172027	Betaproteobacteria
ASV4031	Peacock_bass_White_water	0.171966	Alphaproteobacteria
ASV4825	Black_piranha_Clear_water	0.171921	Betaproteobacteria
ASV4969	Peacock_bass_Black_water	0.171889	Alphaproteobacteria
ASV3832	Peacock_bass_White_water	0.171673	Betaproteobacteria
ASV4655	Black_piranha_Black_water	0.171661	Betaproteobacteria
ASV3450	Sardine_White_water	0.171529	Betaproteobacteria
ASV3565	Sardine_White_water	0.171452	Cytophagia
ASV3646	Sardine_Black_water	0.171268	Betaproteobacteria
ASV3558	Flag_cichlid_White_water	0.170951	Betaproteobacteria
ASV3430	Flag_cichlid_Clear_water	0.170691	Betaproteobacteria
ASV3466	Flag_cichlid_Clear_water	0.170691	Gammaproteobacteria
ASV4106	Sardine_Black_water	0.170648	Betaproteobacteria
ASV3514	Peacock_bass_White_water	0.170503	Betaproteobacteria
ASV4982	Peacock_bass_Clear_water	0.170407	Flavobacteriia
ASV3526	Sardine_Clear_water	0.170314	Alphaproteobacteria
ASV3537	Flag_cichlid_White_water	0.17024	Gammaproteobacteria
ASV3564	Peacock_bass_Clear_water	0.169951	Bacilli
ASV4427	Sardine_Black_water	0.16972	Alphaproteobacteria
ASV3511	Black_piranha_White_water	0.169606	Cytophagia
ASV3503	Peacock_bass_Clear_water	0.169495	Gammaproteobacteria
ASV11	Sardine_Clear_water	0.169377	Gammaproteobacteria
ASV3838	Black_piranha_Clear_water	0.169366	Alphaproteobacteria
ASV3441	Sardine_Black_water	0.169101	Betaproteobacteria
ASV4187	Sardine_White_water	0.169075	Bacilli
ASV3444	Sardine_Black_water	0.168791	Betaproteobacteria
ASV3814	Black_piranha_Black_water	0.168679	Alphaproteobacteria
ASV3610	Flag_cichlid_White_water	0.168615	Gammaproteobacteria
ASV12	Peacock_bass_Black_water	0.168505	Alphaproteobacteria
ASV4722	Black_piranha_Black_water	0.16848	Alphaproteobacteria
ASV5	Peacock_bass_White_water	0.168454	Gammaproteobacteria
ASV3521	Black_piranha_Clear_water	0.168408	Betaproteobacteria
ASV3517	Flag_cichlid_White_water	0.168311	Betaproteobacteria
ASV3644	Black_piranha_Black_water	0.168082	Alphaproteobacteria
ASV4085	Black_piranha_Clear_water	0.167982	Betaproteobacteria
ASV4	Sardine_White_water	0.167465	Gammaproteobacteria
ASV4434	Peacock_bass_Clear_water	0.167328	Alphaproteobacteria
ASV3460	Peacock_bass_White_water	0.167186	Gammaproteobacteria
[truncated: 32,923 more rows]

## Sheet: Figure S3
Suppl. Fig. 3: Bray-Curtis distance-based redundancy analyses with all samples together (all species and water types).
[truncated: 934 more rows]

[truncated: 5 more sheets: Figure S4, Figure S6, Figure S7 & S8, Figure S9, Figure S10]
